# Supplementary material for: In silico investigations identified Butyl Xanalterate to competently target CK2α (CSNK2A1) for therapy of chronic lymphocytic leukemia
Source: Sci Rep. 2022 Oct 21;12:17648. doi: 10.1038/s41598-022-21546-0 (PMC9587039; doi:10.1038/s41598-022-21546-0)
Supplement: Supplementary file 1 — Supplementary Information. [file 41598_2022_21546_MOESM1_ESM.xlsx]

## Sheet: Sheet1
Supplementary Table 1: Correlation analysis of CSNK2A1 and the transcriptome of CLL cells. The analysis was conducted on 130 CLL patients (GEO transcriptomics data set: GSE39671). This table shows the genes whose expression significantly correlated with the expression of of CSNK2A1 (Pearson Score ≥ 0.60; p value < 0.00001 ) in CLL cells from 130 patients.
ID_REF (Affymatrix probe ID)	Gene symbol	Gene description	Pearson Score (PS)	p value
210907_s_at	PDCD10	programmed cell death 10 [Source:HGNC Symbol;Acc:HGNC:8761]	0.812643	< 0.00001
218195_at	ARMT1	acidic residue methyltransferase 1 [Source:HGNC Symbol;Acc:HGNC:17872]	0.788158	< 0.00001
203738_at	C5ORF22	chromosome 5 open reading frame 22 [Source:HGNC Symbol;Acc:HGNC:25639]	0.779715	< 0.00001
224926_at	EXOC4	exocyst complex component 4 [Source:HGNC Symbol;Acc:HGNC:30389]	0.778181	< 0.00001
215088_s_at	SDHC	succinate dehydrogenase complex, subunit C, integral membrane protein, 15kDa [Source:HGNC Symbol;Acc:HGNC:10682]	0.768252	< 0.00001
217873_at	CAB39	calcium binding protein 39 [Source:HGNC Symbol;Acc:HGNC:20292]	0.765412	< 0.00001
200603_at	PRKAR1A	protein kinase, cAMP-dependent, regulatory, type I, alpha [Source:HGNC Symbol;Acc:HGNC:9388]	0.764767	< 0.00001
218047_at	OSBPL9	oxysterol binding protein-like 9 [Source:HGNC Symbol;Acc:HGNC:16386]	0.761545	< 0.00001
200040_at	KHDRBS1	KH domain containing, RNA binding, signal transduction associated 1 [Source:HGNC Symbol;Acc:HGNC:18116]	0.758069	< 0.00001
212600_s_at	UQCRC2	ubiquinol-cytochrome c reductase core protein II [Source:HGNC Symbol;Acc:HGNC:12586]	0.756793	< 0.00001
208643_s_at	XRCC5	X-ray repair complementing defective repair in Chinese hamster cells 5 (double-strand-break rejoining) [Source:HGNC Symbol;Acc:HGNC:12833]	0.756101	< 0.00001
234947_s_at	FAM204A	family with sequence similarity 204, member A [Source:HGNC Symbol;Acc:HGNC:25794]	0.754135	< 0.00001
202346_at	UBE2K	ubiquitin-conjugating enzyme E2K [Source:HGNC Symbol;Acc:HGNC:4914]	0.753035	< 0.00001
222410_s_at	SNX6	sorting nexin 6 [Source:HGNC Symbol;Acc:HGNC:14970]	0.749059	< 0.00001
201931_at	ETFA	electron-transfer-flavoprotein, alpha polypeptide [Source:HGNC Symbol;Acc:HGNC:3481]	0.741326	< 0.00001
201501_s_at	GRSF1	G-rich RNA sequence binding factor 1 [Source:HGNC Symbol;Acc:HGNC:4610]	0.740577	< 0.00001
211733_x_at	SCP2	sterol carrier protein 2 [Source:HGNC Symbol;Acc:HGNC:10606]	0.738932	< 0.00001
203983_at	TSNAX	translin-associated factor X [Source:HGNC Symbol;Acc:HGNC:12380]	0.736759	< 0.00001
212846_at	RRP1B	ribosomal RNA processing 1B [Source:HGNC Symbol;Acc:HGNC:23818]	0.735383	< 0.00001
223001_at	OSTC	oligosaccharyltransferase complex subunit (non-catalytic) [Source:HGNC Symbol;Acc:HGNC:24448]	0.735325	< 0.00001
212449_s_at	LYPLA1	lysophospholipase I [Source:HGNC Symbol;Acc:HGNC:6737]	0.734861	< 0.00001
225849_s_at	SFT2D1	SFT2 domain containing 1 [Source:HGNC Symbol;Acc:HGNC:21102]	0.733759	< 0.00001
201472_at	VBP1	von Hippel-Lindau binding protein 1 [Source:HGNC Symbol;Acc:HGNC:12662]	0.733726	< 0.00001
218334_at	THOC7	THO complex 7 [Source:HGNC Symbol;Acc:HGNC:29874]	0.732995	< 0.00001
201687_s_at	API5	apoptosis inhibitor 5 [Source:HGNC Symbol;Acc:HGNC:594]	0.732707	< 0.00001
214113_s_at	RBM8A	RNA binding motif protein 8A [Source:HGNC Symbol;Acc:HGNC:9905]	0.73062	< 0.00001
200761_s_at	ARL6IP5	ADP-ribosylation factor-like 6 interacting protein 5 [Source:HGNC Symbol;Acc:HGNC:16937]	0.730238	< 0.00001
217774_s_at	TRMT112	tRNA methyltransferase 11-2 homolog (S. cerevisiae) [Source:HGNC Symbol;Acc:HGNC:26940]	0.729186	< 0.00001
210466_s_at	SERBP1	SERPINE1 mRNA binding protein 1 [Source:HGNC Symbol;Acc:HGNC:17860]	0.728354	< 0.00001
223100_s_at	NUDT5	nudix (nucleoside diphosphate linked moiety X)-type motif 5 [Source:HGNC Symbol;Acc:HGNC:8052]	0.728248	< 0.00001
201343_at	UBE2D2	ubiquitin-conjugating enzyme E2D 2 [Source:HGNC Symbol;Acc:HGNC:12475]	0.727663	< 0.00001
209080_x_at	GLRX3	glutaredoxin 3 [Source:HGNC Symbol;Acc:HGNC:15987]	0.727383	< 0.00001
201054_at	HNRNPA0	heterogeneous nuclear ribonucleoprotein A0 [Source:HGNC Symbol;Acc:HGNC:5030]	0.725884	< 0.00001
217737_x_at	RTFDC1	replication termination factor 2 domain containing 1 [Source:HGNC Symbol;Acc:HGNC:15890]	0.725339	< 0.00001
221509_at	DENR	density-regulated protein [Source:HGNC Symbol;Acc:HGNC:2769]	0.724812	< 0.00001
208802_at	SRP72	signal recognition particle 72kDa [Source:HGNC Symbol;Acc:HGNC:11303]	0.723627	< 0.00001
208787_at	MRPL3	mitochondrial ribosomal protein L3 [Source:HGNC Symbol;Acc:HGNC:10379]	0.721681	< 0.00001
200006_at	PARK7	parkinson protein 7 [Source:HGNC Symbol;Acc:HGNC:16369]	0.721092	< 0.00001
221532_s_at	WDR61	WD repeat domain 61 [Source:HGNC Symbol;Acc:HGNC:30300]	0.72011	< 0.00001
218866_s_at	POLR3K	polymerase (RNA) III (DNA directed) polypeptide K, 12.3 kDa [Source:HGNC Symbol;Acc:HGNC:14121]	0.719489	< 0.00001
225087_at	FOPNL	FGFR1OP N-terminal like [Source:HGNC Symbol;Acc:HGNC:26435]	0.71934	< 0.00001
213151_s_at	SEPT7	septin 7 [Source:HGNC Symbol;Acc:HGNC:1717]	0.719315	< 0.00001
225101_s_at	SNX14	sorting nexin 14 [Source:HGNC Symbol;Acc:HGNC:14977]	0.719147	< 0.00001
209623_at	MCCC2	methylcrotonoyl-CoA carboxylase 2 (beta) [Source:HGNC Symbol;Acc:HGNC:6937]	0.718458	< 0.00001
212833_at	SLC25A46	solute carrier family 25, member 46 [Source:HGNC Symbol;Acc:HGNC:25198]	0.717866	< 0.00001
209861_s_at	METAP2	methionyl aminopeptidase 2 [Source:HGNC Symbol;Acc:HGNC:16672]	0.716484	< 0.00001
231784_s_at	DCAF13	DDB1 and CUL4 associated factor 13 [Source:HGNC Symbol;Acc:HGNC:24535]	0.715916	< 0.00001
211961_s_at	RAB7A	RAB7A, member RAS oncogene family [Source:HGNC Symbol;Acc:HGNC:9788]	0.714571	< 0.00001
202591_s_at	SSBP1	single-stranded DNA binding protein 1, mitochondrial [Source:HGNC Symbol;Acc:HGNC:11317]	0.714276	< 0.00001
203613_s_at	NDUFB6	NADH dehydrogenase (ubiquinone) 1 beta subcomplex, 6, 17kDa [Source:HGNC Symbol;Acc:HGNC:7701]	0.714069	< 0.00001
231896_s_at	DENR	density-regulated protein [Source:HGNC Symbol;Acc:HGNC:2769]	0.713765	< 0.00001
1557820_at	AFG3L2	AFG3-like AAA ATPase 2 [Source:HGNC Symbol;Acc:HGNC:315]	0.712778	< 0.00001
216088_s_at	PSMA7	proteasome subunit alpha 7 [Source:HGNC Symbol;Acc:HGNC:9536]	0.711328	< 0.00001
219137_s_at	MFF	mitochondrial fission factor [Source:HGNC Symbol;Acc:HGNC:24858]	0.711057	< 0.00001
223892_s_at	TMBIM4	transmembrane BAX inhibitor motif containing 4 [Source:HGNC Symbol;Acc:HGNC:24257]	0.710861	< 0.00001
225850_at	SFT2D1	SFT2 domain containing 1 [Source:HGNC Symbol;Acc:HGNC:21102]	0.709992	< 0.00001
205202_at	PCMT1	protein-L-isoaspartate (D-aspartate) O-methyltransferase [Source:HGNC Symbol;Acc:HGNC:8728]	0.709816	< 0.00001
225707_at	ARL6IP6	ADP-ribosylation factor-like 6 interacting protein 6 [Source:HGNC Symbol;Acc:HGNC:24048]	0.709741	< 0.00001
222845_x_at	TMBIM4	transmembrane BAX inhibitor motif containing 4 [Source:HGNC Symbol;Acc:HGNC:24257]	0.709336	< 0.00001
201727_s_at	ELAVL1	ELAV like RNA binding protein 1 [Source:HGNC Symbol;Acc:HGNC:3312]	0.708909	< 0.00001
211755_s_at	ATP5F1	ATP synthase, H+ transporting, mitochondrial Fo complex, subunit B1 [Source:HGNC Symbol;Acc:HGNC:840]	0.70836	< 0.00001
223107_s_at	ZCCHC17	zinc finger, CCHC domain containing 17 [Source:HGNC Symbol;Acc:HGNC:30246]	0.708136	< 0.00001
225340_s_at	CAPRIN1	cell cycle associated protein 1 [Source:HGNC Symbol;Acc:HGNC:6743]	0.707665	< 0.00001
222613_at	C12ORF4	chromosome 12 open reading frame 4 [Source:HGNC Symbol;Acc:HGNC:1184]	0.707617	< 0.00001
201053_s_at	PSMF1	proteasome inhibitor subunit 1 [Source:HGNC Symbol;Acc:HGNC:9571]	0.707223	< 0.00001
225765_at	TNPO1	transportin 1 [Source:HGNC Symbol;Acc:HGNC:6401]	0.707129	< 0.00001
209248_at	GHITM	growth hormone inducible transmembrane protein [Source:HGNC Symbol;Acc:HGNC:17281]	0.706876	< 0.00001
225399_at	TSEN15	TSEN15 tRNA splicing endonuclease subunit [Source:HGNC Symbol;Acc:HGNC:16791]	0.706855	< 0.00001
223244_s_at	NDUFA12	NADH dehydrogenase (ubiquinone) 1 alpha subcomplex, 12 [Source:HGNC Symbol;Acc:HGNC:23987]	0.706684	< 0.00001
223087_at	ECHDC1	ethylmalonyl-CoA decarboxylase 1 [Source:HGNC Symbol;Acc:HGNC:21489]	0.706594	< 0.00001
201177_s_at	UBA2	ubiquitin-like modifier activating enzyme 2 [Source:HGNC Symbol;Acc:HGNC:30661]	0.706425	< 0.00001
225153_at	GFM1	G elongation factor, mitochondrial 1 [Source:HGNC Symbol;Acc:HGNC:13780]	0.706137	< 0.00001
218170_at	ISOC1	isochorismatase domain containing 1 [Source:HGNC Symbol;Acc:HGNC:24254]	0.705447	< 0.00001
214170_x_at	FH	fumarate hydratase [Source:HGNC Symbol;Acc:HGNC:3700]	0.705363	< 0.00001
210293_s_at	SEC23B	Sec23 homolog B, COPII coat complex component [Source:HGNC Symbol;Acc:HGNC:10702]	0.705326	< 0.00001
202780_at	OXCT1	3-oxoacid CoA transferase 1 [Source:HGNC Symbol;Acc:HGNC:8527]	0.704946	< 0.00001
200096_s_at	ATP6V0E1	ATPase, H+ transporting, lysosomal 9kDa, V0 subunit e1 [Source:HGNC Symbol;Acc:HGNC:863]	0.704917	< 0.00001
208857_s_at	PCMT1	protein-L-isoaspartate (D-aspartate) O-methyltransferase [Source:HGNC Symbol;Acc:HGNC:8728]	0.704888	< 0.00001
208865_at	CSNK1A1	casein kinase 1, alpha 1 [Source:HGNC Symbol;Acc:HGNC:2451]	0.703281	< 0.00001
200934_at	DEK	DEK proto-oncogene [Source:HGNC Symbol;Acc:HGNC:2768]	0.7031	< 0.00001
219974_x_at	ECHDC1	ethylmalonyl-CoA decarboxylase 1 [Source:HGNC Symbol;Acc:HGNC:21489]	0.702879	< 0.00001
201968_s_at	PGM1	phosphoglucomutase 1 [Source:HGNC Symbol;Acc:HGNC:8905]	0.702443	< 0.00001
218304_s_at	OSBPL11	oxysterol binding protein-like 11 [Source:HGNC Symbol;Acc:HGNC:16397]	0.701885	< 0.00001
220647_s_at	COA4	cytochrome c oxidase assembly factor 4 homolog [Source:HGNC Symbol;Acc:HGNC:24604]	0.701585	< 0.00001
224919_at	MRPS6	mitochondrial ribosomal protein S6 [Source:HGNC Symbol;Acc:HGNC:14051]	0.701267	< 0.00001
209476_at	TMX1	thioredoxin-related transmembrane protein 1 [Source:HGNC Symbol;Acc:HGNC:15487]	0.700634	< 0.00001
204003_s_at	NUPL2	nucleoporin like 2 [Source:HGNC Symbol;Acc:HGNC:17010]	0.70052	< 0.00001
224971_at	MRPL30	mitochondrial ribosomal protein L30 [Source:HGNC Symbol;Acc:HGNC:14036]	0.700418	< 0.00001
201326_at	CCT6A	chaperonin containing TCP1, subunit 6A (zeta 1) [Source:HGNC Symbol;Acc:HGNC:1620]	0.699855	< 0.00001
209115_at	UBA3	ubiquitin-like modifier activating enzyme 3 [Source:HGNC Symbol;Acc:HGNC:12470]	0.699703	< 0.00001
223077_at	TMOD3	tropomodulin 3 (ubiquitous) [Source:HGNC Symbol;Acc:HGNC:11873]	0.698457	< 0.00001
201274_at	PSMA5	proteasome subunit alpha 5 [Source:HGNC Symbol;Acc:HGNC:9534]	0.697921	< 0.00001
228763_at	MDP1	magnesium-dependent phosphatase 1 [Source:HGNC Symbol;Acc:HGNC:28781]	0.697884	< 0.00001
202602_s_at	HTATSF1	HIV-1 Tat specific factor 1 [Source:HGNC Symbol;Acc:HGNC:5276]	0.697649	< 0.00001
222980_at	RAB10	RAB10, member RAS oncogene family [Source:HGNC Symbol;Acc:HGNC:9759]	0.697	< 0.00001
208872_s_at	REEP5	receptor accessory protein 5 [Source:HGNC Symbol;Acc:HGNC:30077]	0.695982	< 0.00001
213357_at	GTF2H5	general transcription factor IIH, polypeptide 5 [Source:HGNC Symbol;Acc:HGNC:21157]	0.694896	< 0.00001
217792_at	SNX5	sorting nexin 5 [Source:HGNC Symbol;Acc:HGNC:14969]	0.693266	< 0.00001
227416_s_at	ZCRB1	zinc finger CCHC-type and RNA binding motif 1 [Source:HGNC Symbol;Acc:HGNC:29620]	0.693265	< 0.00001
218241_at	GOLGA5	golgin A5 [Source:HGNC Symbol;Acc:HGNC:4428]	0.692637	< 0.00001
210156_s_at	PCMT1	protein-L-isoaspartate (D-aspartate) O-methyltransferase [Source:HGNC Symbol;Acc:HGNC:8728]	0.692316	< 0.00001
225082_at	CPSF3	cleavage and polyadenylation specific factor 3, 73kDa [Source:HGNC Symbol;Acc:HGNC:2326]	0.692203	< 0.00001
201297_s_at	MOB1A	MOB kinase activator 1A [Source:HGNC Symbol;Acc:HGNC:16015]	0.691785	< 0.00001
226529_at	TMEM106B	transmembrane protein 106B [Source:HGNC Symbol;Acc:HGNC:22407]	0.69075	< 0.00001
212610_at	PTPN11	protein tyrosine phosphatase, non-receptor type 11 [Source:HGNC Symbol;Acc:HGNC:9644]	0.69072	< 0.00001
212918_at	RECQL	RecQ helicase-like [Source:HGNC Symbol;Acc:HGNC:9948]	0.690317	< 0.00001
210371_s_at	RBBP4	retinoblastoma binding protein 4 [Source:HGNC Symbol;Acc:HGNC:9887]	0.690271	< 0.00001
225880_at	TOR1AIP2	torsin A interacting protein 2 [Source:HGNC Symbol;Acc:HGNC:24055]	0.689503	< 0.00001
204544_at	HPS5	Hermansky-Pudlak syndrome 5 [Source:HGNC Symbol;Acc:HGNC:17022]	0.68918	< 0.00001
223086_x_at	MRPL51	mitochondrial ribosomal protein L51 [Source:HGNC Symbol;Acc:HGNC:14044]	0.688957	< 0.00001
225209_s_at	UBE2J2	ubiquitin-conjugating enzyme E2, J2 [Source:HGNC Symbol;Acc:HGNC:19268]	0.688313	< 0.00001
208758_at	ATIC	5-aminoimidazole-4-carboxamide ribonucleotide formyltransferase/IMP cyclohydrolase [Source:HGNC Symbol;Acc:HGNC:794]	0.687973	< 0.00001
203075_at	SMAD2	SMAD family member 2 [Source:HGNC Symbol;Acc:HGNC:6768]	0.68791	< 0.00001
217986_s_at	BAZ1A	bromodomain adjacent to zinc finger domain, 1A [Source:HGNC Symbol;Acc:HGNC:960]	0.687565	< 0.00001
217301_x_at	RBBP4	retinoblastoma binding protein 4 [Source:HGNC Symbol;Acc:HGNC:9887]	0.687004	< 0.00001
203405_at	PSMG1	proteasome (prosome, macropain) assembly chaperone 1 [Source:HGNC Symbol;Acc:HGNC:3043]	0.686992	< 0.00001
225257_at	CCDC97	coiled-coil domain containing 97 [Source:HGNC Symbol;Acc:HGNC:28289]	0.686972	< 0.00001
218506_x_at	GLYR1	glyoxylate reductase 1 homolog (Arabidopsis) [Source:HGNC Symbol;Acc:HGNC:24434]	0.686959	< 0.00001
238813_at	APEX2	APEX nuclease (apurinic/apyrimidinic endonuclease) 2 [Source:HGNC Symbol;Acc:HGNC:17889]	0.686929	< 0.00001
218190_s_at	UQCR10	ubiquinol-cytochrome c reductase, complex III subunit X [Source:HGNC Symbol;Acc:HGNC:30863]	0.686636	< 0.00001
209608_s_at	ACAT2	acetyl-CoA acetyltransferase 2 [Source:HGNC Symbol;Acc:HGNC:94]	0.686109	< 0.00001
227167_s_at	RASSF3	Ras association (RalGDS/AF-6) domain family member 3 [Source:HGNC Symbol;Acc:HGNC:14271]	0.686054	< 0.00001
223105_s_at	TMEM14C	transmembrane protein 14C [Source:HGNC Symbol;Acc:HGNC:20952]	0.685864	< 0.00001
217408_at	MRPS18B	mitochondrial ribosomal protein S18B [Source:HGNC Symbol;Acc:HGNC:14516]	0.685762	< 0.00001
208696_at	CCT5	chaperonin containing TCP1, subunit 5 (epsilon) [Source:HGNC Symbol;Acc:HGNC:1618]	0.68565	< 0.00001
201503_at	G3BP1	GTPase activating protein (SH3 domain) binding protein 1 [Source:HGNC Symbol;Acc:HGNC:30292]	0.685571	< 0.00001
213881_x_at	SUMO2	small ubiquitin-like modifier 2 [Source:HGNC Symbol;Acc:HGNC:11125]	0.684906	< 0.00001
218185_s_at	ARMC1	armadillo repeat containing 1 [Source:HGNC Symbol;Acc:HGNC:17684]	0.68456	< 0.00001
208716_s_at	TMCO1	transmembrane and coiled-coil domains 1 [Source:HGNC Symbol;Acc:HGNC:18188]	0.684419	< 0.00001
221761_at	ADSS	adenylosuccinate synthase [Source:HGNC Symbol;Acc:HGNC:292]	0.684238	< 0.00001
201318_s_at	MYL12B	myosin, light chain 12B, regulatory [Source:HGNC Symbol;Acc:HGNC:29827]	0.683983	< 0.00001
203310_at	STXBP3	syntaxin binding protein 3 [Source:HGNC Symbol;Acc:HGNC:11446]	0.683745	< 0.00001
208985_s_at	EIF3J	eukaryotic translation initiation factor 3, subunit J [Source:HGNC Symbol;Acc:HGNC:3270]	0.683692	< 0.00001
218007_s_at	RPS27L	ribosomal protein S27-like [Source:HGNC Symbol;Acc:HGNC:18476]	0.682893	< 0.00001
201007_at	HADHB	hydroxyacyl-CoA dehydrogenase/3-ketoacyl-CoA thiolase/enoyl-CoA hydratase (trifunctional protein), beta subunit [Source:HGNC Symbol;Acc:HGNC:4803]	0.682888	< 0.00001
201624_at	DARS	aspartyl-tRNA synthetase [Source:HGNC Symbol;Acc:HGNC:2678]	0.682881	< 0.00001
221514_at	UTP14A	UTP14A small subunit (SSU) processome component [Source:HGNC Symbol;Acc:HGNC:10665]	0.682673	< 0.00001
217725_x_at	SERBP1	SERPINE1 mRNA binding protein 1 [Source:HGNC Symbol;Acc:HGNC:17860]	0.68237	< 0.00001
208945_s_at	BECN1	beclin 1, autophagy related [Source:HGNC Symbol;Acc:HGNC:1034]	0.681727	< 0.00001
224621_at	MAPK1	mitogen-activated protein kinase 1 [Source:HGNC Symbol;Acc:HGNC:6871]	0.681487	< 0.00001
205672_at	XPA	xeroderma pigmentosum, complementation group A [Source:HGNC Symbol;Acc:HGNC:12814]	0.681479	< 0.00001
211971_s_at	LRPPRC	leucine-rich pentatricopeptide repeat containing [Source:HGNC Symbol;Acc:HGNC:15714]	0.681357	< 0.00001
204274_at	EBAG9	estrogen receptor binding site associated, antigen, 9 [Source:HGNC Symbol;Acc:HGNC:3123]	0.680713	< 0.00001
210970_s_at	IBTK	inhibitor of Bruton agammaglobulinemia tyrosine kinase [Source:HGNC Symbol;Acc:HGNC:17853]	0.680307	< 0.00001
223011_s_at	OCIAD1	OCIA domain containing 1 [Source:HGNC Symbol;Acc:HGNC:16074]	0.680283	< 0.00001
212406_s_at	PCMTD2	protein-L-isoaspartate (D-aspartate) O-methyltransferase domain containing 2 [Source:HGNC Symbol;Acc:HGNC:15882]	0.680029	< 0.00001
223046_at	EGLN1	egl-9 family hypoxia-inducible factor 1 [Source:HGNC Symbol;Acc:HGNC:1232]	0.679973	< 0.00001
212824_at	FUBP3	far upstream element (FUSE) binding protein 3 [Source:HGNC Symbol;Acc:HGNC:4005]	0.679804	< 0.00001
222388_s_at	VPS35	VPS35 retromer complex component [Source:HGNC Symbol;Acc:HGNC:13487]	0.679224	< 0.00001
200854_at	NCOR1	nuclear receptor corepressor 1 [Source:HGNC Symbol;Acc:HGNC:7672]	0.678599	< 0.00001
222609_s_at	EXOSC1	exosome component 1 [Source:HGNC Symbol;Acc:HGNC:17286]	0.678504	< 0.00001
203581_at	RAB4A	RAB4A, member RAS oncogene family [Source:HGNC Symbol;Acc:HGNC:9781]	0.678413	< 0.00001
201491_at	AHSA1	AHA1, activator of heat shock 90kDa protein ATPase homolog 1 (yeast) [Source:HGNC Symbol;Acc:HGNC:1189]	0.678214	< 0.00001
201172_x_at	ATP6V0E1	ATPase, H+ transporting, lysosomal 9kDa, V0 subunit e1 [Source:HGNC Symbol;Acc:HGNC:863]	0.678146	< 0.00001
204228_at	PPIH	peptidylprolyl isomerase H (cyclophilin H) [Source:HGNC Symbol;Acc:HGNC:14651]	0.678055	< 0.00001
222103_at	ATF1	activating transcription factor 1 [Source:HGNC Symbol;Acc:HGNC:783]	0.67776	< 0.00001
203732_at	TRIP4	thyroid hormone receptor interactor 4 [Source:HGNC Symbol;Acc:HGNC:12310]	0.677596	< 0.00001
214150_x_at	ATP6V0E1	ATPase, H+ transporting, lysosomal 9kDa, V0 subunit e1 [Source:HGNC Symbol;Acc:HGNC:863]	0.677364	< 0.00001
218085_at	CHMP5	charged multivesicular body protein 5 [Source:HGNC Symbol;Acc:HGNC:26942]	0.677217	< 0.00001
203856_at	VRK1	vaccinia related kinase 1 [Source:HGNC Symbol;Acc:HGNC:12718]	0.677038	< 0.00001
203282_at	GBE1	glucan (1,4-alpha-), branching enzyme 1 [Source:HGNC Symbol;Acc:HGNC:4180]	0.676931	< 0.00001
209484_s_at	NSL1	NSL1, MIS12 kinetochore complex component [Source:HGNC Symbol;Acc:HGNC:24548]	0.676755	< 0.00001
222516_at	AP3M1	adaptor-related protein complex 3, mu 1 subunit [Source:HGNC Symbol;Acc:HGNC:569]	0.67651	< 0.00001
222525_s_at	CCDC25	coiled-coil domain containing 25 [Source:HGNC Symbol;Acc:HGNC:25591]	0.676126	< 0.00001
200605_s_at	PRKAR1A	protein kinase, cAMP-dependent, regulatory, type I, alpha [Source:HGNC Symbol;Acc:HGNC:9388]	0.675955	< 0.00001
212245_at	MCFD2	multiple coagulation factor deficiency 2 [Source:HGNC Symbol;Acc:HGNC:18451]	0.675298	< 0.00001
208911_s_at	PDHB	pyruvate dehydrogenase (lipoamide) beta [Source:HGNC Symbol;Acc:HGNC:8808]	0.674472	< 0.00001
201421_s_at	WDR77	WD repeat domain 77 [Source:HGNC Symbol;Acc:HGNC:29652]	0.674446	< 0.00001
218946_at	NFU1	NFU1 iron-sulfur cluster scaffold [Source:HGNC Symbol;Acc:HGNC:16287]	0.67443	< 0.00001
238504_at	SDHAF4	succinate dehydrogenase complex assembly factor 4 [Source:HGNC Symbol;Acc:HGNC:20957]	0.67441	< 0.00001
203611_at	TERF2	telomeric repeat binding factor 2 [Source:HGNC Symbol;Acc:HGNC:11729]	0.67412	< 0.00001
200073_s_at	HNRNPD	heterogeneous nuclear ribonucleoprotein D (AU-rich element RNA binding protein 1, 37kDa) [Source:HGNC Symbol;Acc:HGNC:5036]	0.674032	< 0.00001
1552310_at	C15ORF40	chromosome 15 open reading frame 40 [Source:HGNC Symbol;Acc:HGNC:28443]	0.673729	< 0.00001
212904_at	LRRC47	leucine rich repeat containing 47 [Source:HGNC Symbol;Acc:HGNC:29207]	0.673683	< 0.00001
202961_s_at	ATP5J2	ATP synthase, H+ transporting, mitochondrial Fo complex, subunit F2 [Source:HGNC Symbol;Acc:HGNC:848]	0.673518	< 0.00001
224786_at	SCOC	short coiled-coil protein [Source:HGNC Symbol;Acc:HGNC:20335]	0.673391	< 0.00001
208986_at	TCF12	transcription factor 12 [Source:HGNC Symbol;Acc:HGNC:11623]	0.673244	< 0.00001
224880_at	RALA	v-ral simian leukemia viral oncogene homolog A (ras related) [Source:HGNC Symbol;Acc:HGNC:9839]	0.672775	< 0.00001
225161_at	GFM1	G elongation factor, mitochondrial 1 [Source:HGNC Symbol;Acc:HGNC:13780]	0.672	< 0.00001
202370_s_at	CBFB	core-binding factor, beta subunit [Source:HGNC Symbol;Acc:HGNC:1539]	0.671805	< 0.00001
211098_x_at	TMCO1	transmembrane and coiled-coil domains 1 [Source:HGNC Symbol;Acc:HGNC:18188]	0.671657	< 0.00001
205412_at	ACAT1	acetyl-CoA acetyltransferase 1 [Source:HGNC Symbol;Acc:HGNC:93]	0.671637	< 0.00001
213366_x_at	ATP5C1	ATP synthase, H+ transporting, mitochondrial F1 complex, gamma polypeptide 1 [Source:HGNC Symbol;Acc:HGNC:833]	0.67158	< 0.00001
223273_at	C14ORF142	chromosome 14 open reading frame 142 [Source:HGNC Symbol;Acc:HGNC:20356]	0.671532	< 0.00001
223133_at	TMEM14B	transmembrane protein 14B [Source:HGNC Symbol;Acc:HGNC:21384]	0.671437	< 0.00001
223098_s_at	LONP2	lon peptidase 2, peroxisomal [Source:HGNC Symbol;Acc:HGNC:20598]	0.671394	< 0.00001
212296_at	PSMD14	proteasome 26S subunit, non-ATPase 14 [Source:HGNC Symbol;Acc:HGNC:16889]	0.670967	< 0.00001
219336_s_at	ASCC1	activating signal cointegrator 1 complex subunit 1 [Source:HGNC Symbol;Acc:HGNC:24268]	0.670843	< 0.00001
222714_s_at	LACTB2	lactamase, beta 2 [Source:HGNC Symbol;Acc:HGNC:18512]	0.670553	< 0.00001
218853_s_at	MOSPD1	motile sperm domain containing 1 [Source:HGNC Symbol;Acc:HGNC:25235]	0.670438	< 0.00001
200067_x_at	SNX3	sorting nexin 3 [Source:HGNC Symbol;Acc:HGNC:11174]	0.670251	< 0.00001
201384_s_at	NBR1	neighbor of BRCA1 gene 1 [Source:HGNC Symbol;Acc:HGNC:6746]	0.668173	< 0.00001
213102_at	ACTR3	ARP3 actin-related protein 3 homolog (yeast) [Source:HGNC Symbol;Acc:HGNC:170]	0.667953	< 0.00001
216591_s_at	SDHC	succinate dehydrogenase complex, subunit C, integral membrane protein, 15kDa [Source:HGNC Symbol;Acc:HGNC:10682]	0.667938	< 0.00001
221531_at	WDR61	WD repeat domain 61 [Source:HGNC Symbol;Acc:HGNC:30300]	0.667577	< 0.00001
201776_s_at	EFCAB14	EF-hand calcium binding domain 14 [Source:HGNC Symbol;Acc:HGNC:29051]	0.666711	< 0.00001
203103_s_at	PRPF19	pre-mRNA processing factor 19 [Source:HGNC Symbol;Acc:HGNC:17896]	0.666615	< 0.00001
40189_at	SET	SET nuclear proto-oncogene [Source:HGNC Symbol;Acc:HGNC:10760]	0.666508	< 0.00001
200890_s_at	SSR1	signal sequence receptor, alpha [Source:HGNC Symbol;Acc:HGNC:11323]	0.666094	< 0.00001
222386_s_at	COPZ1	coatomer protein complex, subunit zeta 1 [Source:HGNC Symbol;Acc:HGNC:2243]	0.665904	< 0.00001
218989_x_at	SLC30A5	solute carrier family 30 (zinc transporter), member 5 [Source:HGNC Symbol;Acc:HGNC:19089]	0.665763	< 0.00001
218698_at	APIP	APAF1 interacting protein [Source:HGNC Symbol;Acc:HGNC:17581]	0.665456	< 0.00001
201811_x_at	SH3BP5	SH3-domain binding protein 5 (BTK-associated) [Source:HGNC Symbol;Acc:HGNC:10827]	0.665455	< 0.00001
204342_at	SLC25A24	solute carrier family 25 (mitochondrial carrier; phosphate carrier), member 24 [Source:HGNC Symbol;Acc:HGNC:20662]	0.665032	< 0.00001
205961_s_at	PSIP1	PC4 and SFRS1 interacting protein 1 [Source:HGNC Symbol;Acc:HGNC:9527]	0.664969	< 0.00001
225769_at	COG6	component of oligomeric golgi complex 6 [Source:HGNC Symbol;Acc:HGNC:18621]	0.664724	< 0.00001
218313_s_at	GALNT7	polypeptide N-acetylgalactosaminyltransferase 7 [Source:HGNC Symbol;Acc:HGNC:4129]	0.664724	< 0.00001
212214_at	OPA1	optic atrophy 1 (autosomal dominant) [Source:HGNC Symbol;Acc:HGNC:8140]	0.664118	< 0.00001
218271_s_at	PARL	presenilin associated, rhomboid-like [Source:HGNC Symbol;Acc:HGNC:18253]	0.664031	< 0.00001
221570_s_at	METTL5	methyltransferase like 5 [Source:HGNC Symbol;Acc:HGNC:25006]	0.663998	< 0.00001
200039_s_at	PSMB2	proteasome subunit beta 2 [Source:HGNC Symbol;Acc:HGNC:9539]	0.663767	< 0.00001
228650_at	POLR2D	polymerase (RNA) II (DNA directed) polypeptide D [Source:HGNC Symbol;Acc:HGNC:9191]	0.663634	< 0.00001
222684_s_at	NOL10	nucleolar protein 10 [Source:HGNC Symbol;Acc:HGNC:25862]	0.663279	< 0.00001
212009_s_at	STIP1	stress-induced phosphoprotein 1 [Source:HGNC Symbol;Acc:HGNC:11387]	0.662556	< 0.00001
219356_s_at	CHMP5	charged multivesicular body protein 5 [Source:HGNC Symbol;Acc:HGNC:26942]	0.662468	< 0.00001
201449_at	TIA1	TIA1 cytotoxic granule-associated RNA binding protein [Source:HGNC Symbol;Acc:HGNC:11802]	0.662334	< 0.00001
223223_at	ARV1	ARV1 homolog, fatty acid homeostasis modulator [Source:HGNC Symbol;Acc:HGNC:29561]	0.662333	< 0.00001
235158_at	TMEM209	transmembrane protein 209 [Source:HGNC Symbol;Acc:HGNC:21898]	0.662276	< 0.00001
206989_s_at	SCAF11	SR-related CTD-associated factor 11 [Source:HGNC Symbol;Acc:HGNC:10784]	0.66205	< 0.00001
222473_s_at	ERBB2IP	erbb2 interacting protein [Source:HGNC Symbol;Acc:HGNC:15842]	0.662049	< 0.00001
200047_s_at	YY1	YY1 transcription factor [Source:HGNC Symbol;Acc:HGNC:12856]	0.661638	< 0.00001
202360_at	MAML1	mastermind-like transcriptional coactivator 1 [Source:HGNC Symbol;Acc:HGNC:13632]	0.661574	< 0.00001
201400_at	PSMB3	proteasome subunit beta 3 [Source:HGNC Symbol;Acc:HGNC:9540]	0.661356	< 0.00001
202772_at	HMGCL	3-hydroxymethyl-3-methylglutaryl-CoA lyase [Source:HGNC Symbol;Acc:HGNC:5005]	0.661199	< 0.00001
218967_s_at	PTER	phosphotriesterase related [Source:HGNC Symbol;Acc:HGNC:9590]	0.661129	< 0.00001
209214_s_at	EWSR1	EWS RNA-binding protein 1 [Source:HGNC Symbol;Acc:HGNC:3508]	0.66112	< 0.00001
201434_at	TTC1	tetratricopeptide repeat domain 1 [Source:HGNC Symbol;Acc:HGNC:12391]	0.660946	< 0.00001
226254_s_at	CFAP97	cilia and flagella associated protein 97 [Source:HGNC Symbol;Acc:HGNC:29276]	0.65983	< 0.00001
226297_at	HIPK3	homeodomain interacting protein kinase 3 [Source:HGNC Symbol;Acc:HGNC:4915]	0.659609	< 0.00001
210131_x_at	SDHC	succinate dehydrogenase complex, subunit C, integral membrane protein, 15kDa [Source:HGNC Symbol;Acc:HGNC:10682]	0.659454	< 0.00001
225676_s_at	DCAF13	DDB1 and CUL4 associated factor 13 [Source:HGNC Symbol;Acc:HGNC:24535]	0.659052	< 0.00001
1556151_at	ITFG1	integrin alpha FG-GAP repeat containing 1 [Source:HGNC Symbol;Acc:HGNC:30697]	0.658723	< 0.00001
226076_s_at	MBD6	methyl-CpG binding domain protein 6 [Source:HGNC Symbol;Acc:HGNC:20445]	0.658424	< 0.00001
201570_at	SAMM50	SAMM50 sorting and assembly machinery component [Source:HGNC Symbol;Acc:HGNC:24276]	0.658382	< 0.00001
223035_s_at	FARSB	phenylalanyl-tRNA synthetase, beta subunit [Source:HGNC Symbol;Acc:HGNC:17800]	0.65814	< 0.00001
229025_s_at	IMMP1L	inner mitochondrial membrane peptidase subunit 1 [Source:HGNC Symbol;Acc:HGNC:26317]	0.657886	< 0.00001
212082_s_at	MYL6	myosin, light chain 6, alkali, smooth muscle and non-muscle [Source:HGNC Symbol;Acc:HGNC:7587]	0.657613	< 0.00001
217874_at	SUCLG1	succinate-CoA ligase, alpha subunit [Source:HGNC Symbol;Acc:HGNC:11449]	0.657606	< 0.00001
203302_at	DCK	deoxycytidine kinase [Source:HGNC Symbol;Acc:HGNC:2704]	0.657512	< 0.00001
201339_s_at	SCP2	sterol carrier protein 2 [Source:HGNC Symbol;Acc:HGNC:10606]	0.657468	< 0.00001
201209_at	HDAC1	histone deacetylase 1 [Source:HGNC Symbol;Acc:HGNC:4852]	0.657429	< 0.00001
210648_x_at	SNX3	sorting nexin 3 [Source:HGNC Symbol;Acc:HGNC:11174]	0.657426	< 0.00001
224874_at	POLR1D	polymerase (RNA) I polypeptide D, 16kDa [Source:HGNC Symbol;Acc:HGNC:20422]	0.657415	< 0.00001
203816_at	DGUOK	deoxyguanosine kinase [Source:HGNC Symbol;Acc:HGNC:2858]	0.65724	< 0.00001
225684_at	SKA2	spindle and kinetochore associated complex subunit 2 [Source:HGNC Symbol;Acc:HGNC:28006]	0.657113	< 0.00001
200877_at	CCT4	chaperonin containing TCP1, subunit 4 (delta) [Source:HGNC Symbol;Acc:HGNC:1617]	0.656276	< 0.00001
223106_at	TMEM14C	transmembrane protein 14C [Source:HGNC Symbol;Acc:HGNC:20952]	0.656109	< 0.00001
200882_s_at	PSMD4	proteasome 26S subunit, non-ATPase 4 [Source:HGNC Symbol;Acc:HGNC:9561]	0.655943	< 0.00001
224788_at	ARF6	ADP-ribosylation factor 6 [Source:HGNC Symbol;Acc:HGNC:659]	0.655936	< 0.00001
225244_at	SNAP47	synaptosomal-associated protein, 47kDa [Source:HGNC Symbol;Acc:HGNC:30669]	0.655765	< 0.00001
212073_at	CSNK2A1	casein kinase 2, alpha 1 polypeptide [Source:HGNC Symbol;Acc:HGNC:2457]	0.655565	< 0.00001
211615_s_at	LRPPRC	leucine-rich pentatricopeptide repeat containing [Source:HGNC Symbol;Acc:HGNC:15714]	0.655551	< 0.00001
225686_at	SKA2	spindle and kinetochore associated complex subunit 2 [Source:HGNC Symbol;Acc:HGNC:28006]	0.655485	< 0.00001
201114_x_at	PSMA7	proteasome subunit alpha 7 [Source:HGNC Symbol;Acc:HGNC:9536]	0.655442	< 0.00001
223017_at	TXNDC12	thioredoxin domain containing 12 (endoplasmic reticulum) [Source:HGNC Symbol;Acc:HGNC:24626]	0.655309	< 0.00001
202502_at	ACADM	acyl-CoA dehydrogenase, C-4 to C-12 straight chain [Source:HGNC Symbol;Acc:HGNC:89]	0.6553	< 0.00001
1053_at	RFC2	replication factor C (activator 1) 2, 40kDa [Source:HGNC Symbol;Acc:HGNC:9970]	0.655032	< 0.00001
234926_s_at	RTFDC1	replication termination factor 2 domain containing 1 [Source:HGNC Symbol;Acc:HGNC:15890]	0.65498	< 0.00001
211703_s_at	TM2D1	TM2 domain containing 1 [Source:HGNC Symbol;Acc:HGNC:24142]	0.65485	< 0.00001
200718_s_at	SKP1	S-phase kinase-associated protein 1 [Source:HGNC Symbol;Acc:HGNC:10899]	0.654821	< 0.00001
212982_at	ZDHHC17	zinc finger, DHHC-type containing 17 [Source:HGNC Symbol;Acc:HGNC:18412]	0.654637	< 0.00001
201948_at	GNL2	guanine nucleotide binding protein-like 2 (nucleolar) [Source:HGNC Symbol;Acc:HGNC:29925]	0.654399	< 0.00001
236539_at	PTPN22	protein tyrosine phosphatase, non-receptor type 22 (lymphoid) [Source:HGNC Symbol;Acc:HGNC:9652]	0.654104	< 0.00001
200751_s_at	HNRNPC	heterogeneous nuclear ribonucleoprotein C (C1/C2) [Source:HGNC Symbol;Acc:HGNC:5035]	0.653838	< 0.00001
223361_at	ABRACL	ABRA C-terminal like [Source:HGNC Symbol;Acc:HGNC:21230]	0.653836	< 0.00001
239346_at	GTF2H3	general transcription factor IIH, polypeptide 3, 34kDa [Source:HGNC Symbol;Acc:HGNC:4657]	0.653672	< 0.00001
216241_s_at	TCEA1	transcription elongation factor A (SII), 1 [Source:HGNC Symbol;Acc:HGNC:11612]	0.653501	< 0.00001
223071_at	IER3IP1	immediate early response 3 interacting protein 1 [Source:HGNC Symbol;Acc:HGNC:18550]	0.653495	< 0.00001
228970_at	ZBTB8OS	zinc finger and BTB domain containing 8 opposite strand [Source:HGNC Symbol;Acc:HGNC:24094]	0.653459	< 0.00001
218264_at	BCCIP	BRCA2 and CDKN1A interacting protein [Source:HGNC Symbol;Acc:HGNC:978]	0.653441	< 0.00001
201447_at	TIA1	TIA1 cytotoxic granule-associated RNA binding protein [Source:HGNC Symbol;Acc:HGNC:11802]	0.653384	< 0.00001
225378_at	VPS37A	vacuolar protein sorting 37 homolog A (S. cerevisiae) [Source:HGNC Symbol;Acc:HGNC:24928]	0.653118	< 0.00001
201098_at	COPB2	coatomer protein complex, subunit beta 2 (beta prime) [Source:HGNC Symbol;Acc:HGNC:2232]	0.652797	< 0.00001
218160_at	NDUFA8	NADH dehydrogenase (ubiquinone) 1 alpha subcomplex, 8, 19kDa [Source:HGNC Symbol;Acc:HGNC:7692]	0.652683	< 0.00001
206790_s_at	NDUFB1	NADH dehydrogenase (ubiquinone) 1 beta subcomplex, 1, 7kDa [Source:HGNC Symbol;Acc:HGNC:7695]	0.652572	< 0.00001
200729_s_at	ACTR2	ARP2 actin-related protein 2 homolog (yeast) [Source:HGNC Symbol;Acc:HGNC:169]	0.652103	< 0.00001
201036_s_at	HADH	hydroxyacyl-CoA dehydrogenase [Source:HGNC Symbol;Acc:HGNC:4799]	0.651747	< 0.00001
225352_at	SEC62	SEC62 homolog, preprotein translocation factor [Source:HGNC Symbol;Acc:HGNC:11846]	0.651718	< 0.00001
209662_at	CETN3	centrin, EF-hand protein, 3 [Source:HGNC Symbol;Acc:HGNC:1868]	0.651694	< 0.00001
221736_at	RALGAPB	Ral GTPase activating protein, beta subunit (non-catalytic) [Source:HGNC Symbol;Acc:HGNC:29221]	0.651429	< 0.00001
200028_s_at	STARD7	StAR-related lipid transfer (START) domain containing 7 [Source:HGNC Symbol;Acc:HGNC:18063]	0.651078	< 0.00001
224129_s_at	DPY30	dpy-30 histone methyltransferase complex regulatory subunit [Source:HGNC Symbol;Acc:HGNC:24590]	0.650969	< 0.00001
221196_x_at	BRCC3	BRCA1/BRCA2-containing complex, subunit 3 [Source:HGNC Symbol;Acc:HGNC:24185]	0.650285	< 0.00001
209444_at	RAP1GDS1	RAP1, GTP-GDP dissociation stimulator 1 [Source:HGNC Symbol;Acc:HGNC:9859]	0.649587	< 0.00001
224452_s_at	FAM220A	family with sequence similarity 220, member A [Source:HGNC Symbol;Acc:HGNC:22422]	0.649577	< 0.00001
200760_s_at	ARL6IP5	ADP-ribosylation factor-like 6 interacting protein 5 [Source:HGNC Symbol;Acc:HGNC:16937]	0.649515	< 0.00001
200620_at	TMEM59	transmembrane protein 59 [Source:HGNC Symbol;Acc:HGNC:1239]	0.649466	< 0.00001
222775_s_at	MRPL35	mitochondrial ribosomal protein L35 [Source:HGNC Symbol;Acc:HGNC:14489]	0.649391	< 0.00001
209517_s_at	ASH2L	ash2 (absent, small, or homeotic)-like (Drosophila) [Source:HGNC Symbol;Acc:HGNC:744]	0.649352	< 0.00001
204571_x_at	PIN4	peptidylprolyl cis/trans isomerase, NIMA-interacting 4 [Source:HGNC Symbol;Acc:HGNC:8992]	0.649247	< 0.00001
218117_at	RBX1	ring-box 1, E3 ubiquitin protein ligase [Source:HGNC Symbol;Acc:HGNC:9928]	0.648668	< 0.00001
207974_s_at	SKP1	S-phase kinase-associated protein 1 [Source:HGNC Symbol;Acc:HGNC:10899]	0.648561	< 0.00001
203227_s_at	TSPAN31	tetraspanin 31 [Source:HGNC Symbol;Acc:HGNC:10539]	0.648395	< 0.00001
224648_at	GPBP1	GC-rich promoter binding protein 1 [Source:HGNC Symbol;Acc:HGNC:29520]	0.648228	< 0.00001
221513_s_at	UTP14C	UTP14, U3 small nucleolar ribonucleoprotein, homolog C (yeast) [Source:HGNC Symbol;Acc:HGNC:20321]	0.648062	< 0.00001
230252_at	LPAR5	lysophosphatidic acid receptor 5 [Source:HGNC Symbol;Acc:HGNC:13307]	0.648035	< 0.00001
202116_at	DPF2	D4, zinc and double PHD fingers family 2 [Source:HGNC Symbol;Acc:HGNC:9964]	0.647849	< 0.00001
211978_x_at	PPIA	peptidylprolyl isomerase A (cyclophilin A) [Source:HGNC Symbol;Acc:HGNC:9253]	0.647826	< 0.00001
225036_at	TOMM5	translocase of outer mitochondrial membrane 5 homolog (yeast) [Source:HGNC Symbol;Acc:HGNC:31369]	0.647813	< 0.00001
221481_x_at	HNRNPD	heterogeneous nuclear ribonucleoprotein D (AU-rich element RNA binding protein 1, 37kDa) [Source:HGNC Symbol;Acc:HGNC:5036]	0.647676	< 0.00001
222550_at	ARMC1	armadillo repeat containing 1 [Source:HGNC Symbol;Acc:HGNC:17684]	0.647599	< 0.00001
201923_at	PRDX4	peroxiredoxin 4 [Source:HGNC Symbol;Acc:HGNC:17169]	0.64753	< 0.00001
200738_s_at	PGK1	phosphoglycerate kinase 1 [Source:HGNC Symbol;Acc:HGNC:8896]	0.64744	< 0.00001
204098_at	RBMX2	RNA binding motif protein, X-linked 2 [Source:HGNC Symbol;Acc:HGNC:24282]	0.647337	< 0.00001
217801_at	ATP5E	ATP synthase, H+ transporting, mitochondrial F1 complex, epsilon subunit [Source:HGNC Symbol;Acc:HGNC:838]	0.647312	< 0.00001
209440_at	PRPS1	phosphoribosyl pyrophosphate synthetase 1 [Source:HGNC Symbol;Acc:HGNC:9462]	0.647289	< 0.00001
208674_x_at	DDOST	dolichyl-diphosphooligosaccharide--protein glycosyltransferase subunit (non-catalytic) [Source:HGNC Symbol;Acc:HGNC:2728]	0.646937	< 0.00001
209061_at	NCOA3	nuclear receptor coactivator 3 [Source:HGNC Symbol;Acc:HGNC:7670]	0.64671	< 0.00001
221452_s_at	TMEM14B	transmembrane protein 14B [Source:HGNC Symbol;Acc:HGNC:21384]	0.64658	< 0.00001
204185_x_at	PPID	peptidylprolyl isomerase D [Source:HGNC Symbol;Acc:HGNC:9257]	0.646442	< 0.00001
213761_at	MDM1	Mdm1 nuclear protein [Source:HGNC Symbol;Acc:HGNC:29917]	0.646417	< 0.00001
226395_at	HOOK3	hook microtubule-tethering protein 3 [Source:HGNC Symbol;Acc:HGNC:23576]	0.645808	< 0.00001
224309_s_at	SUGT1	SGT1 homolog, MIS12 kinetochore complex assembly cochaperone [Source:HGNC Symbol;Acc:HGNC:16987]	0.645644	< 0.00001
205565_s_at	FXN	frataxin [Source:HGNC Symbol;Acc:HGNC:3951]	0.645535	< 0.00001
227569_at	LNX2	ligand of numb-protein X 2 [Source:HGNC Symbol;Acc:HGNC:20421]	0.645504	< 0.00001
211987_at	TOP2B	topoisomerase (DNA) II beta [Source:HGNC Symbol;Acc:HGNC:11990]	0.645228	< 0.00001
225361_x_at	FAM122B	family with sequence similarity 122B [Source:HGNC Symbol;Acc:HGNC:30490]	0.64514	< 0.00001
202144_s_at	ADSL	adenylosuccinate lyase [Source:HGNC Symbol;Acc:HGNC:291]	0.645105	< 0.00001
213786_at	TAX1BP1	Tax1 (human T-cell leukemia virus type I) binding protein 1 [Source:HGNC Symbol;Acc:HGNC:11575]	0.644971	< 0.00001
225324_at	CRLS1	cardiolipin synthase 1 [Source:HGNC Symbol;Acc:HGNC:16148]	0.644918	< 0.00001
201816_s_at	GBAS	glioblastoma amplified sequence [Source:HGNC Symbol;Acc:HGNC:4179]	0.644886	< 0.00001
217941_s_at	ERBB2IP	erbb2 interacting protein [Source:HGNC Symbol;Acc:HGNC:15842]	0.644725	< 0.00001
202462_s_at	DDX46	DEAD (Asp-Glu-Ala-Asp) box polypeptide 46 [Source:HGNC Symbol;Acc:HGNC:18681]	0.644455	< 0.00001
208694_at	PRKDC	protein kinase, DNA-activated, catalytic polypeptide [Source:HGNC Symbol;Acc:HGNC:9413]	0.644435	< 0.00001
202214_s_at	CUL4B	cullin 4B [Source:HGNC Symbol;Acc:HGNC:2555]	0.644349	< 0.00001
209036_s_at	MDH2	malate dehydrogenase 2, NAD (mitochondrial) [Source:HGNC Symbol;Acc:HGNC:6971]	0.644298	< 0.00001
218622_at	NUP37	nucleoporin 37kDa [Source:HGNC Symbol;Acc:HGNC:29929]	0.643965	< 0.00001
203460_s_at	PSEN1	presenilin 1 [Source:HGNC Symbol;Acc:HGNC:9508]	0.643779	< 0.00001
204186_s_at	PPID	peptidylprolyl isomerase D [Source:HGNC Symbol;Acc:HGNC:9257]	0.643718	< 0.00001
203049_s_at	TTC37	tetratricopeptide repeat domain 37 [Source:HGNC Symbol;Acc:HGNC:23639]	0.643665	< 0.00001
202429_s_at	PPP3CA	protein phosphatase 3, catalytic subunit, alpha isozyme [Source:HGNC Symbol;Acc:HGNC:9314]	0.643374	< 0.00001
209337_at	PSIP1	PC4 and SFRS1 interacting protein 1 [Source:HGNC Symbol;Acc:HGNC:9527]	0.643102	< 0.00001
225422_at	CDC26	cell division cycle 26 [Source:HGNC Symbol;Acc:HGNC:17839]	0.642824	< 0.00001
1554351_a_at	TIPRL	TOR signaling pathway regulator [Source:HGNC Symbol;Acc:HGNC:30231]	0.642814	< 0.00001
214224_s_at	PIN4	peptidylprolyl cis/trans isomerase, NIMA-interacting 4 [Source:HGNC Symbol;Acc:HGNC:8992]	0.642801	< 0.00001
48825_at	ING4	inhibitor of growth family, member 4 [Source:HGNC Symbol;Acc:HGNC:19423]	0.642683	< 0.00001
221865_at	C9ORF91	chromosome 9 open reading frame 91 [Source:HGNC Symbol;Acc:HGNC:24513]	0.64264	< 0.00001
209206_at	SEC22B	SEC22 homolog B, vesicle trafficking protein (gene/pseudogene) [Source:HGNC Symbol;Acc:HGNC:10700]	0.642517	< 0.00001
218179_s_at	TRAPPC11	trafficking protein particle complex 11 [Source:HGNC Symbol;Acc:HGNC:25751]	0.64236	< 0.00001
222804_x_at	DCAF10	DDB1 and CUL4 associated factor 10 [Source:HGNC Symbol;Acc:HGNC:23686]	0.642356	< 0.00001
202004_x_at	SDHC	succinate dehydrogenase complex, subunit C, integral membrane protein, 15kDa [Source:HGNC Symbol;Acc:HGNC:10682]	0.642354	< 0.00001
205711_x_at	ATP5C1	ATP synthase, H+ transporting, mitochondrial F1 complex, gamma polypeptide 1 [Source:HGNC Symbol;Acc:HGNC:833]	0.642318	< 0.00001
218052_s_at	ATP13A1	ATPase type 13A1 [Source:HGNC Symbol;Acc:HGNC:24215]	0.642313	< 0.00001
218809_at	PANK2	pantothenate kinase 2 [Source:HGNC Symbol;Acc:HGNC:15894]	0.64223	< 0.00001
221471_at	SERINC3	serine incorporator 3 [Source:HGNC Symbol;Acc:HGNC:11699]	0.642208	< 0.00001
201657_at	ARL1	ADP-ribosylation factor-like 1 [Source:HGNC Symbol;Acc:HGNC:692]	0.642035	< 0.00001
209580_s_at	MBD4	methyl-CpG binding domain 4 DNA glycosylase [Source:HGNC Symbol;Acc:HGNC:6919]	0.641913	< 0.00001
201051_at	ANP32A	acidic (leucine-rich) nuclear phosphoprotein 32 family, member A [Source:HGNC Symbol;Acc:HGNC:13233]	0.641684	< 0.00001
218196_at	OSTM1	osteopetrosis associated transmembrane protein 1 [Source:HGNC Symbol;Acc:HGNC:21652]	0.641669	< 0.00001
201685_s_at	TOX4	TOX high mobility group box family member 4 [Source:HGNC Symbol;Acc:HGNC:20161]	0.641614	< 0.00001
227291_s_at	BOLA3	bolA family member 3 [Source:HGNC Symbol;Acc:HGNC:24415]	0.641431	< 0.00001
201240_s_at	SPCS2	signal peptidase complex subunit 2 [Source:HGNC Symbol;Acc:HGNC:28962]	0.64126	< 0.00001
208775_at	XPO1	exportin 1 [Source:HGNC Symbol;Acc:HGNC:12825]	0.641135	< 0.00001
223088_x_at	ECHDC1	ethylmalonyl-CoA decarboxylase 1 [Source:HGNC Symbol;Acc:HGNC:21489]	0.640946	< 0.00001
222476_at	CNOT6	CCR4-NOT transcription complex, subunit 6 [Source:HGNC Symbol;Acc:HGNC:14099]	0.640886	< 0.00001
201424_s_at	CUL4A	cullin 4A [Source:HGNC Symbol;Acc:HGNC:2554]	0.640598	< 0.00001
200891_s_at	SSR1	signal sequence receptor, alpha [Source:HGNC Symbol;Acc:HGNC:11323]	0.640548	< 0.00001
209796_s_at	CNPY2	canopy FGF signaling regulator 2 [Source:HGNC Symbol;Acc:HGNC:13529]	0.640094	< 0.00001
201013_s_at	PAICS	phosphoribosylaminoimidazole carboxylase, phosphoribosylaminoimidazole succinocarboxamide synthetase [Source:HGNC Symbol;Acc:HGNC:8587]	0.639622	< 0.00001
217845_x_at	HIGD1A	HIG1 hypoxia inducible domain family, member 1A [Source:HGNC Symbol;Acc:HGNC:29527]	0.639605	< 0.00001
201855_s_at	ATMIN	ATM interactor [Source:HGNC Symbol;Acc:HGNC:29034]	0.639592	< 0.00001
208870_x_at	ATP5C1	ATP synthase, H+ transporting, mitochondrial F1 complex, gamma polypeptide 1 [Source:HGNC Symbol;Acc:HGNC:833]	0.639376	< 0.00001
218046_s_at	MRPS16	mitochondrial ribosomal protein S16 [Source:HGNC Symbol;Acc:HGNC:14048]	0.639309	< 0.00001
223215_s_at	JKAMP	JNK1/MAPK8-associated membrane protein [Source:HGNC Symbol;Acc:HGNC:20184]	0.639281	< 0.00001
231968_at	UGGT1	UDP-glucose glycoprotein glucosyltransferase 1 [Source:HGNC Symbol;Acc:HGNC:15663]	0.639188	< 0.00001
202521_at	CTCF	CCCTC-binding factor (zinc finger protein) [Source:HGNC Symbol;Acc:HGNC:13723]	0.639167	< 0.00001
218597_s_at	CISD1	CDGSH iron sulfur domain 1 [Source:HGNC Symbol;Acc:HGNC:30880]	0.639096	< 0.00001
202666_s_at	ACTL6A	actin-like 6A [Source:HGNC Symbol;Acc:HGNC:24124]	0.639062	< 0.00001
217834_s_at	SYNCRIP	synaptotagmin binding, cytoplasmic RNA interacting protein [Source:HGNC Symbol;Acc:HGNC:16918]	0.638807	< 0.00001
212896_at	SKIV2L2	superkiller viralicidic activity 2-like 2 (S. cerevisiae) [Source:HGNC Symbol;Acc:HGNC:18734]	0.638617	< 0.00001
225158_at	GFM1	G elongation factor, mitochondrial 1 [Source:HGNC Symbol;Acc:HGNC:13780]	0.638524	< 0.00001
218356_at	FTSJ2	FtsJ RNA methyltransferase homolog 2 (E. coli) [Source:HGNC Symbol;Acc:HGNC:16352]	0.638347	< 0.00001
213294_at	EIF2AK2	eukaryotic translation initiation factor 2-alpha kinase 2 [Source:HGNC Symbol;Acc:HGNC:9437]	0.638234	< 0.00001
224587_at	SUB1	SUB1 homolog, transcriptional regulator [Source:HGNC Symbol;Acc:HGNC:19985]	0.638153	< 0.00001
207805_s_at	PSMD9	proteasome 26S subunit, non-ATPase 9 [Source:HGNC Symbol;Acc:HGNC:9567]	0.638019	< 0.00001
218583_s_at	DCUN1D1	DCN1, defective in cullin neddylation 1, domain containing 1 [Source:HGNC Symbol;Acc:HGNC:18184]	0.637964	< 0.00001
205340_at	ZBTB24	zinc finger and BTB domain containing 24 [Source:HGNC Symbol;Acc:HGNC:21143]	0.637907	< 0.00001
224467_s_at	PDCD2L	programmed cell death 2-like [Source:HGNC Symbol;Acc:HGNC:28194]	0.637492	< 0.00001
201740_at	NDUFS3	NADH dehydrogenase (ubiquinone) Fe-S protein 3, 30kDa (NADH-coenzyme Q reductase) [Source:HGNC Symbol;Acc:HGNC:7710]	0.637302	< 0.00001
201833_at	HDAC2	histone deacetylase 2 [Source:HGNC Symbol;Acc:HGNC:4853]	0.637122	< 0.00001
203512_at	TRAPPC3	trafficking protein particle complex 3 [Source:HGNC Symbol;Acc:HGNC:19942]	0.637086	< 0.00001
204699_s_at	DIEXF	digestive organ expansion factor homolog (zebrafish) [Source:HGNC Symbol;Acc:HGNC:28440]	0.63695	< 0.00001
41329_at	SCYL3	SCY1-like, kinase-like 3 [Source:HGNC Symbol;Acc:HGNC:19285]	0.63673	< 0.00001
222500_at	PPIL1	peptidylprolyl isomerase (cyclophilin)-like 1 [Source:HGNC Symbol;Acc:HGNC:9260]	0.636688	< 0.00001
203465_at	MRPL19	mitochondrial ribosomal protein L19 [Source:HGNC Symbol;Acc:HGNC:14052]	0.636542	< 0.00001
211954_s_at	IPO5	importin 5 [Source:HGNC Symbol;Acc:HGNC:6402]	0.636491	< 0.00001
209155_s_at	NT5C2	5'-nucleotidase, cytosolic II [Source:HGNC Symbol;Acc:HGNC:8022]	0.636222	< 0.00001
209649_at	STAM2	signal transducing adaptor molecule (SH3 domain and ITAM motif) 2 [Source:HGNC Symbol;Acc:HGNC:11358]	0.636178	< 0.00001
218158_s_at	APPL1	adaptor protein, phosphotyrosine interaction, PH domain and leucine zipper containing 1 [Source:HGNC Symbol;Acc:HGNC:24035]	0.636075	< 0.00001
47083_at	C7ORF26	chromosome 7 open reading frame 26 [Source:HGNC Symbol;Acc:HGNC:21702]	0.63582	< 0.00001
212718_at	PAPOLA	poly(A) polymerase alpha [Source:HGNC Symbol;Acc:HGNC:14981]	0.635769	< 0.00001
211933_s_at	HNRNPA3	heterogeneous nuclear ribonucleoprotein A3 [Source:HGNC Symbol;Acc:HGNC:24941]	0.635521	< 0.00001
201381_x_at	CACYBP	calcyclin binding protein [Source:HGNC Symbol;Acc:HGNC:30423]	0.635478	< 0.00001
208310_s_at	CCZ1	CCZ1 homolog, vacuolar protein trafficking and biogenesis associated [Source:HGNC Symbol;Acc:HGNC:21691]	0.635473	< 0.00001
220146_at	TLR7	toll-like receptor 7 [Source:HGNC Symbol;Acc:HGNC:15631]	0.634893	< 0.00001
201569_s_at	SAMM50	SAMM50 sorting and assembly machinery component [Source:HGNC Symbol;Acc:HGNC:24276]	0.634784	< 0.00001
201756_at	RPA2	replication protein A2, 32kDa [Source:HGNC Symbol;Acc:HGNC:10290]	0.634761	< 0.00001
201899_s_at	UBE2A	ubiquitin-conjugating enzyme E2A [Source:HGNC Symbol;Acc:HGNC:12472]	0.634743	< 0.00001
201774_s_at	NCAPD2	non-SMC condensin I complex, subunit D2 [Source:HGNC Symbol;Acc:HGNC:24305]	0.634551	< 0.00001
209507_at	RPA3	replication protein A3, 14kDa [Source:HGNC Symbol;Acc:HGNC:10291]	0.634469	< 0.00001
222673_x_at	FAM122B	family with sequence similarity 122B [Source:HGNC Symbol;Acc:HGNC:30490]	0.634354	< 0.00001
203690_at	TUBGCP3	tubulin, gamma complex associated protein 3 [Source:HGNC Symbol;Acc:HGNC:18598]	0.634326	< 0.00001
202227_s_at	BRD8	bromodomain containing 8 [Source:HGNC Symbol;Acc:HGNC:19874]	0.634094	< 0.00001
225084_at	EXOC5	exocyst complex component 5 [Source:HGNC Symbol;Acc:HGNC:10696]	0.633951	< 0.00001
212660_at	JADE2	jade family PHD finger 2 [Source:HGNC Symbol;Acc:HGNC:22984]	0.633944	< 0.00001
218212_s_at	MOCS2	molybdenum cofactor synthesis 2 [Source:HGNC Symbol;Acc:HGNC:7193]	0.633783	< 0.00001
227964_at	FRMD8	FERM domain containing 8 [Source:HGNC Symbol;Acc:HGNC:25462]	0.633727	< 0.00001
211025_x_at	COX5B	cytochrome c oxidase subunit Vb [Source:HGNC Symbol;Acc:HGNC:2269]	0.633073	< 0.00001
200723_s_at	CAPRIN1	cell cycle associated protein 1 [Source:HGNC Symbol;Acc:HGNC:6743]	0.633019	< 0.00001
212661_x_at	PPIA	peptidylprolyl isomerase A (cyclophilin A) [Source:HGNC Symbol;Acc:HGNC:9253]	0.632984	< 0.00001
223606_x_at	GPALPP1	GPALPP motifs containing 1 [Source:HGNC Symbol;Acc:HGNC:20298]	0.632848	< 0.00001
201327_s_at	CCT6A	chaperonin containing TCP1, subunit 6A (zeta 1) [Source:HGNC Symbol;Acc:HGNC:1620]	0.632713	< 0.00001
203537_at	PRPSAP2	phosphoribosyl pyrophosphate synthetase-associated protein 2 [Source:HGNC Symbol;Acc:HGNC:9467]	0.632705	< 0.00001
200843_s_at	EPRS	glutamyl-prolyl-tRNA synthetase [Source:HGNC Symbol;Acc:HGNC:3418]	0.632642	< 0.00001
201144_s_at	EIF2S1	eukaryotic translation initiation factor 2, subunit 1 alpha, 35kDa [Source:HGNC Symbol;Acc:HGNC:3265]	0.632608	< 0.00001
201450_s_at	TIA1	TIA1 cytotoxic granule-associated RNA binding protein [Source:HGNC Symbol;Acc:HGNC:11802]	0.632304	< 0.00001
218572_at	CHMP4A	charged multivesicular body protein 4A [Source:HGNC Symbol;Acc:HGNC:20274]	0.632289	< 0.00001
227267_at	POC5	POC5 centriolar protein [Source:HGNC Symbol;Acc:HGNC:26658]	0.632275	< 0.00001
202306_at	POLR2G	polymerase (RNA) II (DNA directed) polypeptide G [Source:HGNC Symbol;Acc:HGNC:9194]	0.632133	< 0.00001
203371_s_at	NDUFB3	NADH dehydrogenase (ubiquinone) 1 beta subcomplex, 3, 12kDa [Source:HGNC Symbol;Acc:HGNC:7698]	0.632123	< 0.00001
222701_s_at	CHCHD7	coiled-coil-helix-coiled-coil-helix domain containing 7 [Source:HGNC Symbol;Acc:HGNC:28314]	0.63191	< 0.00001
223436_s_at	TRPT1	tRNA phosphotransferase 1 [Source:HGNC Symbol;Acc:HGNC:20316]	0.631826	< 0.00001
223507_at	CLPX	caseinolytic mitochondrial matrix peptidase chaperone subunit [Source:HGNC Symbol;Acc:HGNC:2088]	0.63172	< 0.00001
208990_s_at	HNRNPH3	heterogeneous nuclear ribonucleoprotein H3 (2H9) [Source:HGNC Symbol;Acc:HGNC:5043]	0.631712	< 0.00001
200625_s_at	CAP1	CAP, adenylate cyclase-associated protein 1 (yeast) [Source:HGNC Symbol;Acc:HGNC:20040]	0.631617	< 0.00001
226945_at	RHBDD1	rhomboid domain containing 1 [Source:HGNC Symbol;Acc:HGNC:23081]	0.6314	< 0.00001
207508_at	ATP5G3	ATP synthase, H+ transporting, mitochondrial Fo complex, subunit C3 (subunit 9) [Source:HGNC Symbol;Acc:HGNC:843]	0.631354	< 0.00001
200955_at	IMMT	inner membrane protein, mitochondrial [Source:HGNC Symbol;Acc:HGNC:6047]	0.631336	< 0.00001
200728_at	ACTR2	ARP2 actin-related protein 2 homolog (yeast) [Source:HGNC Symbol;Acc:HGNC:169]	0.631314	< 0.00001
200996_at	ACTR3	ARP3 actin-related protein 3 homolog (yeast) [Source:HGNC Symbol;Acc:HGNC:170]	0.631144	< 0.00001
218165_at	MEAF6	MYST/Esa1-associated factor 6 [Source:HGNC Symbol;Acc:HGNC:25674]	0.631001	< 0.00001
202276_at	SHFM1	split hand/foot malformation (ectrodactyly) type 1 [Source:HGNC Symbol;Acc:HGNC:10845]	0.630784	< 0.00001
224465_s_at	PYM1	PYM homolog 1, exon junction complex associated factor [Source:HGNC Symbol;Acc:HGNC:30258]	0.630728	< 0.00001
201630_s_at	ACP1	acid phosphatase 1, soluble [Source:HGNC Symbol;Acc:HGNC:122]	0.630713	< 0.00001
223154_at	MRPL1	mitochondrial ribosomal protein L1 [Source:HGNC Symbol;Acc:HGNC:14275]	0.630671	< 0.00001
228142_at	UQCR10	ubiquinol-cytochrome c reductase, complex III subunit X [Source:HGNC Symbol;Acc:HGNC:30863]	0.630624	< 0.00001
220495_s_at	TXNDC15	thioredoxin domain containing 15 [Source:HGNC Symbol;Acc:HGNC:20652]	0.630503	< 0.00001
218949_s_at	QRSL1	glutaminyl-tRNA synthase (glutamine-hydrolyzing)-like 1 [Source:HGNC Symbol;Acc:HGNC:21020]	0.630467	< 0.00001
226339_at	TRUB1	TruB pseudouridine (psi) synthase family member 1 [Source:HGNC Symbol;Acc:HGNC:16060]	0.630398	< 0.00001
208907_s_at	MRPS18B	mitochondrial ribosomal protein S18B [Source:HGNC Symbol;Acc:HGNC:14516]	0.630235	< 0.00001
208921_s_at	SRI	sorcin [Source:HGNC Symbol;Acc:HGNC:11292]	0.629875	< 0.00001
202239_at	PARP4	poly (ADP-ribose) polymerase family, member 4 [Source:HGNC Symbol;Acc:HGNC:271]	0.62987	< 0.00001
223329_x_at	SUGT1	SGT1 homolog, MIS12 kinetochore complex assembly cochaperone [Source:HGNC Symbol;Acc:HGNC:16987]	0.629823	< 0.00001
200786_at	PSMB7	proteasome subunit beta 7 [Source:HGNC Symbol;Acc:HGNC:9544]	0.629815	< 0.00001
213115_at	ATG4A	autophagy related 4A, cysteine peptidase [Source:HGNC Symbol;Acc:HGNC:16489]	0.629747	< 0.00001
218460_at	DNAAF5	dynein, axonemal, assembly factor 5 [Source:HGNC Symbol;Acc:HGNC:26013]	0.629743	< 0.00001
200683_s_at	UBE2L3	ubiquitin-conjugating enzyme E2L 3 [Source:HGNC Symbol;Acc:HGNC:12488]	0.629543	< 0.00001
208970_s_at	UROD	uroporphyrinogen decarboxylase [Source:HGNC Symbol;Acc:HGNC:12591]	0.629351	< 0.00001
222752_s_at	TMEM206	transmembrane protein 206 [Source:HGNC Symbol;Acc:HGNC:25593]	0.629325	< 0.00001
218927_s_at	CHST12	carbohydrate (chondroitin 4) sulfotransferase 12 [Source:HGNC Symbol;Acc:HGNC:17423]	0.628924	< 0.00001
209043_at	PAPSS1	3'-phosphoadenosine 5'-phosphosulfate synthase 1 [Source:HGNC Symbol;Acc:HGNC:8603]	0.628871	< 0.00001
208619_at	DDB1	damage-specific DNA binding protein 1, 127kDa [Source:HGNC Symbol;Acc:HGNC:2717]	0.628839	< 0.00001
218842_at	RPAP3	RNA polymerase II associated protein 3 [Source:HGNC Symbol;Acc:HGNC:26151]	0.628807	< 0.00001
200978_at	MDH1	malate dehydrogenase 1, NAD (soluble) [Source:HGNC Symbol;Acc:HGNC:6970]	0.628588	< 0.00001
208897_s_at	DDX18	DEAD (Asp-Glu-Ala-Asp) box polypeptide 18 [Source:HGNC Symbol;Acc:HGNC:2741]	0.628439	< 0.00001
203197_s_at	C1ORF123	chromosome 1 open reading frame 123 [Source:HGNC Symbol;Acc:HGNC:26059]	0.628341	< 0.00001
224575_at	BRK1	BRICK1, SCAR/WAVE actin-nucleating complex subunit [Source:HGNC Symbol;Acc:HGNC:23057]	0.628192	< 0.00001
217956_s_at	ENOPH1	enolase-phosphatase 1 [Source:HGNC Symbol;Acc:HGNC:24599]	0.628173	< 0.00001
203033_x_at	FH	fumarate hydratase [Source:HGNC Symbol;Acc:HGNC:3700]	0.628144	< 0.00001
203635_at	DSCR3	Down syndrome critical region 3 [Source:HGNC Symbol;Acc:HGNC:3044]	0.627847	< 0.00001
209111_at	RNF5	ring finger protein 5, E3 ubiquitin protein ligase [Source:HGNC Symbol;Acc:HGNC:10068]	0.627702	< 0.00001
233842_x_at	RTFDC1	replication termination factor 2 domain containing 1 [Source:HGNC Symbol;Acc:HGNC:15890]	0.62768	< 0.00001
225394_s_at	ZCRB1	zinc finger CCHC-type and RNA binding motif 1 [Source:HGNC Symbol;Acc:HGNC:29620]	0.627639	< 0.00001
224655_at	AK3	adenylate kinase 3 [Source:HGNC Symbol;Acc:HGNC:17376]	0.627635	< 0.00001
202382_s_at	GNPDA1	glucosamine-6-phosphate deaminase 1 [Source:HGNC Symbol;Acc:HGNC:4417]	0.62752	< 0.00001
213136_at	PTPN2	protein tyrosine phosphatase, non-receptor type 2 [Source:HGNC Symbol;Acc:HGNC:9650]	0.627427	< 0.00001
200889_s_at	SSR1	signal sequence receptor, alpha [Source:HGNC Symbol;Acc:HGNC:11323]	0.627327	< 0.00001
200947_s_at	GLUD1	glutamate dehydrogenase 1 [Source:HGNC Symbol;Acc:HGNC:4335]	0.627118	< 0.00001
215380_s_at	GGCT	gamma-glutamylcyclotransferase [Source:HGNC Symbol;Acc:HGNC:21705]	0.626838	< 0.00001
233759_s_at	PPP4R3B	protein phosphatase 4, regulatory subunit 3B [Source:HGNC Symbol;Acc:HGNC:29267]	0.626767	< 0.00001
212460_at	SPTSSA	serine palmitoyltransferase, small subunit A [Source:HGNC Symbol;Acc:HGNC:20361]	0.626753	< 0.00001
217726_at	COPZ1	coatomer protein complex, subunit zeta 1 [Source:HGNC Symbol;Acc:HGNC:2243]	0.626692	< 0.00001
212714_at	LARP4	La ribonucleoprotein domain family, member 4 [Source:HGNC Symbol;Acc:HGNC:24320]	0.626537	< 0.00001
225315_at	MRPL21	mitochondrial ribosomal protein L21 [Source:HGNC Symbol;Acc:HGNC:14479]	0.626446	< 0.00001
205668_at	LY75	lymphocyte antigen 75 [Source:HGNC Symbol;Acc:HGNC:6729]	0.626263	< 0.00001
1567014_s_at	CSNK2A1	casein kinase 2, alpha 1 polypeptide [Source:HGNC Symbol;Acc:HGNC:2457]	0.626261	< 0.00001
200812_at	CCT7	chaperonin containing TCP1, subunit 7 (eta) [Source:HGNC Symbol;Acc:HGNC:1622]	0.626191	< 0.00001
218870_at	ARHGAP15	Rho GTPase activating protein 15 [Source:HGNC Symbol;Acc:HGNC:21030]	0.626182	< 0.00001
213047_x_at	SET	SET nuclear proto-oncogene [Source:HGNC Symbol;Acc:HGNC:10760]	0.626012	< 0.00001
208644_at	PARP1	poly (ADP-ribose) polymerase 1 [Source:HGNC Symbol;Acc:HGNC:270]	0.625979	< 0.00001
201263_at	TARS	threonyl-tRNA synthetase [Source:HGNC Symbol;Acc:HGNC:11572]	0.625967	< 0.00001
201128_s_at	ACLY	ATP citrate lyase [Source:HGNC Symbol;Acc:HGNC:115]	0.625948	< 0.00001
208877_at	PAK2	p21 protein (Cdc42/Rac)-activated kinase 2 [Source:HGNC Symbol;Acc:HGNC:8591]	0.625931	< 0.00001
211378_x_at	PPIA	peptidylprolyl isomerase A (cyclophilin A) [Source:HGNC Symbol;Acc:HGNC:9253]	0.625925	< 0.00001
201684_s_at	TOX4	TOX high mobility group box family member 4 [Source:HGNC Symbol;Acc:HGNC:20161]	0.625752	< 0.00001
203152_at	MRPL40	mitochondrial ribosomal protein L40 [Source:HGNC Symbol;Acc:HGNC:14491]	0.625748	< 0.00001
203625_x_at	SKP2	S-phase kinase-associated protein 2, E3 ubiquitin protein ligase [Source:HGNC Symbol;Acc:HGNC:10901]	0.625585	< 0.00001
201027_s_at	EIF5B	eukaryotic translation initiation factor 5B [Source:HGNC Symbol;Acc:HGNC:30793]	0.625582	< 0.00001
229582_at	INO80C	INO80 complex subunit C [Source:HGNC Symbol;Acc:HGNC:26994]	0.625568	< 0.00001
213735_s_at	COX5B	cytochrome c oxidase subunit Vb [Source:HGNC Symbol;Acc:HGNC:2269]	0.625505	< 0.00001
211747_s_at	LSM5	LSM5 homolog, U6 small nuclear RNA and mRNA degradation associated [Source:HGNC Symbol;Acc:HGNC:17162]	0.625357	< 0.00001
221510_s_at	GLS	glutaminase [Source:HGNC Symbol;Acc:HGNC:4331]	0.62535	< 0.00001
217993_s_at	MAT2B	methionine adenosyltransferase II, beta [Source:HGNC Symbol;Acc:HGNC:6905]	0.625311	< 0.00001
241933_at	QRSL1	glutaminyl-tRNA synthase (glutamine-hydrolyzing)-like 1 [Source:HGNC Symbol;Acc:HGNC:21020]	0.625179	< 0.00001
221011_s_at	LBH	limb bud and heart development [Source:HGNC Symbol;Acc:HGNC:29532]	0.6251	< 0.00001
200642_at	SOD1	superoxide dismutase 1, soluble [Source:HGNC Symbol;Acc:HGNC:11179]	0.624991	< 0.00001
220643_s_at	FAIM	Fas apoptotic inhibitory molecule [Source:HGNC Symbol;Acc:HGNC:18703]	0.62489	< 0.00001
203970_s_at	PEX3	peroxisomal biogenesis factor 3 [Source:HGNC Symbol;Acc:HGNC:8858]	0.624687	< 0.00001
212352_s_at	TMED10	transmembrane p24 trafficking protein 10 [Source:HGNC Symbol;Acc:HGNC:16998]	0.624429	< 0.00001
217795_s_at	TMEM43	transmembrane protein 43 [Source:HGNC Symbol;Acc:HGNC:28472]	0.624324	< 0.00001
217949_s_at	VKORC1	vitamin K epoxide reductase complex, subunit 1 [Source:HGNC Symbol;Acc:HGNC:23663]	0.623817	< 0.00001
230619_at	ARNT	aryl hydrocarbon receptor nuclear translocator [Source:HGNC Symbol;Acc:HGNC:700]	0.623811	< 0.00001
213995_at	ATP5S	ATP synthase, H+ transporting, mitochondrial Fo complex, subunit s (factor B) [Source:HGNC Symbol;Acc:HGNC:18799]	0.62376	< 0.00001
203360_s_at	MYCBP	MYC binding protein [Source:HGNC Symbol;Acc:HGNC:7554]	0.623754	< 0.00001
235478_at	DCLRE1C	DNA cross-link repair 1C [Source:HGNC Symbol;Acc:HGNC:17642]	0.623534	< 0.00001
44654_at	G6PC3	glucose 6 phosphatase, catalytic, 3 [Source:HGNC Symbol;Acc:HGNC:24861]	0.623363	< 0.00001
224961_at	SCYL2	SCY1-like, kinase-like 2 [Source:HGNC Symbol;Acc:HGNC:19286]	0.623157	< 0.00001
203095_at	MTIF2	mitochondrial translational initiation factor 2 [Source:HGNC Symbol;Acc:HGNC:7441]	0.622909	< 0.00001
226468_at	RNF115	ring finger protein 115 [Source:HGNC Symbol;Acc:HGNC:18154]	0.622658	< 0.00001
204097_s_at	RBMX2	RNA binding motif protein, X-linked 2 [Source:HGNC Symbol;Acc:HGNC:24282]	0.622557	< 0.00001
215548_s_at	SCFD1	sec1 family domain containing 1 [Source:HGNC Symbol;Acc:HGNC:20726]	0.622199	< 0.00001
213798_s_at	CAP1	CAP, adenylate cyclase-associated protein 1 (yeast) [Source:HGNC Symbol;Acc:HGNC:20040]	0.622081	< 0.00001
224944_at	TMPO	thymopoietin [Source:HGNC Symbol;Acc:HGNC:11875]	0.621445	< 0.00001
222411_s_at	SSR3	signal sequence receptor, gamma (translocon-associated protein gamma) [Source:HGNC Symbol;Acc:HGNC:11325]	0.621171	< 0.00001
211761_s_at	CACYBP	calcyclin binding protein [Source:HGNC Symbol;Acc:HGNC:30423]	0.620905	< 0.00001
225194_at	PLRG1	pleiotropic regulator 1 [Source:HGNC Symbol;Acc:HGNC:9089]	0.620708	< 0.00001
201420_s_at	WDR77	WD repeat domain 77 [Source:HGNC Symbol;Acc:HGNC:29652]	0.620685	< 0.00001
235096_at	LEO1	LEO1 homolog, Paf1/RNA polymerase II complex component [Source:HGNC Symbol;Acc:HGNC:30401]	0.620379	< 0.00001
213331_s_at	NEK1	NIMA-related kinase 1 [Source:HGNC Symbol;Acc:HGNC:7744]	0.620368	< 0.00001
203008_x_at	TXNDC9	thioredoxin domain containing 9 [Source:HGNC Symbol;Acc:HGNC:24110]	0.620318	< 0.00001
225405_at	HNRNPUL2	heterogeneous nuclear ribonucleoprotein U-like 2 [Source:HGNC Symbol;Acc:HGNC:25451]	0.620235	< 0.00001
209448_at	HTATIP2	HIV-1 Tat interactive protein 2, 30kDa [Source:HGNC Symbol;Acc:HGNC:16637]	0.620192	< 0.00001
225413_at	USMG5	up-regulated during skeletal muscle growth 5 homolog (mouse) [Source:HGNC Symbol;Acc:HGNC:30889]	0.62012	< 0.00001
223177_at	NT5DC1	5'-nucleotidase domain containing 1 [Source:HGNC Symbol;Acc:HGNC:21556]	0.620113	< 0.00001
210027_s_at	APEX1	APEX nuclease (multifunctional DNA repair enzyme) 1 [Source:HGNC Symbol;Acc:HGNC:587]	0.619749	< 0.00001
218137_s_at	SMAP1	small ArfGAP 1 [Source:HGNC Symbol;Acc:HGNC:19651]	0.61969	< 0.00001
213567_at	KPNA4	karyopherin alpha 4 (importin alpha 3) [Source:HGNC Symbol;Acc:HGNC:6397]	0.619601	< 0.00001
225550_at	CNST	consortin, connexin sorting protein [Source:HGNC Symbol;Acc:HGNC:26486]	0.619503	< 0.00001
225358_at	DNAJC19	DnaJ (Hsp40) homolog, subfamily C, member 19 [Source:HGNC Symbol;Acc:HGNC:30528]	0.619337	< 0.00001
226990_at	CAPRIN1	cell cycle associated protein 1 [Source:HGNC Symbol;Acc:HGNC:6743]	0.61912	< 0.00001
225433_at	GTF2A1	general transcription factor IIA, 1, 19/37kDa [Source:HGNC Symbol;Acc:HGNC:4646]	0.619081	< 0.00001
210125_s_at	BANF1	barrier to autointegration factor 1 [Source:HGNC Symbol;Acc:HGNC:17397]	0.618966	< 0.00001
220992_s_at	TRMT1L	tRNA methyltransferase 1-like [Source:HGNC Symbol;Acc:HGNC:16782]	0.618873	< 0.00001
203178_at	GATM	glycine amidinotransferase (L-arginine:glycine amidinotransferase) [Source:HGNC Symbol;Acc:HGNC:4175]	0.618572	< 0.00001
202867_s_at	DNAJB12	DnaJ (Hsp40) homolog, subfamily B, member 12 [Source:HGNC Symbol;Acc:HGNC:14891]	0.618486	< 0.00001
222811_at	CMTR2	cap methyltransferase 2 [Source:HGNC Symbol;Acc:HGNC:25635]	0.618415	< 0.00001
207761_s_at	METTL7A	methyltransferase like 7A [Source:HGNC Symbol;Acc:HGNC:24550]	0.618348	< 0.00001
201973_s_at	CCZ1B	CCZ1 homolog B, vacuolar protein trafficking and biogenesis associated [Source:HGNC Symbol;Acc:HGNC:21717]	0.618338	< 0.00001
202223_at	STT3A	STT3A, subunit of the oligosaccharyltransferase complex (catalytic) [Source:HGNC Symbol;Acc:HGNC:6172]	0.618248	< 0.00001
214047_s_at	MBD4	methyl-CpG binding domain 4 DNA glycosylase [Source:HGNC Symbol;Acc:HGNC:6919]	0.618153	< 0.00001
225297_at	HAUS1	HAUS augmin-like complex, subunit 1 [Source:HGNC Symbol;Acc:HGNC:25174]	0.617992	< 0.00001
202343_x_at	COX5B	cytochrome c oxidase subunit Vb [Source:HGNC Symbol;Acc:HGNC:2269]	0.617955	< 0.00001
208642_s_at	XRCC5	X-ray repair complementing defective repair in Chinese hamster cells 5 (double-strand-break rejoining) [Source:HGNC Symbol;Acc:HGNC:12833]	0.617801	< 0.00001
1565269_s_at	ATF1	activating transcription factor 1 [Source:HGNC Symbol;Acc:HGNC:783]	0.617579	< 0.00001
200614_at	CLTC	clathrin, heavy chain (Hc) [Source:HGNC Symbol;Acc:HGNC:2092]	0.61752	< 0.00001
210406_s_at	RAB6A	RAB6A, member RAS oncogene family [Source:HGNC Symbol;Acc:HGNC:9786]	0.617508	< 0.00001
215245_x_at	FMR1	fragile X mental retardation 1 [Source:HGNC Symbol;Acc:HGNC:3775]	0.617484	< 0.00001
228164_at	AP4E1	adaptor-related protein complex 4, epsilon 1 subunit [Source:HGNC Symbol;Acc:HGNC:573]	0.617391	< 0.00001
203209_at	RFC5	replication factor C (activator 1) 5, 36.5kDa [Source:HGNC Symbol;Acc:HGNC:9973]	0.617097	< 0.00001
221891_x_at	HSPA8	heat shock 70kDa protein 8 [Source:HGNC Symbol;Acc:HGNC:5241]	0.61708	< 0.00001
201323_at	EBNA1BP2	EBNA1 binding protein 2 [Source:HGNC Symbol;Acc:HGNC:15531]	0.616914	< 0.00001
223064_at	RNF181	ring finger protein 181 [Source:HGNC Symbol;Acc:HGNC:28037]	0.616843	< 0.00001
201985_at	KIAA0196	KIAA0196 [Source:HGNC Symbol;Acc:HGNC:28984]	0.616831	< 0.00001
212640_at	HACD2	3-hydroxyacyl-CoA dehydratase 2 [Source:HGNC Symbol;Acc:HGNC:9640]	0.616807	< 0.00001
212697_at	FAM134C	family with sequence similarity 134, member C [Source:HGNC Symbol;Acc:HGNC:27258]	0.616805	< 0.00001
227516_at	SF3A1	splicing factor 3a, subunit 1, 120kDa [Source:HGNC Symbol;Acc:HGNC:10765]	0.616741	< 0.00001
232432_s_at	SLC30A5	solute carrier family 30 (zinc transporter), member 5 [Source:HGNC Symbol;Acc:HGNC:19089]	0.616682	< 0.00001
218932_at	ZNHIT6	zinc finger, HIT-type containing 6 [Source:HGNC Symbol;Acc:HGNC:26089]	0.616587	< 0.00001
217772_s_at	MTCH2	mitochondrial carrier 2 [Source:HGNC Symbol;Acc:HGNC:17587]	0.616456	< 0.00001
218108_at	UBR7	ubiquitin protein ligase E3 component n-recognin 7 (putative) [Source:HGNC Symbol;Acc:HGNC:20344]	0.616343	< 0.00001
203972_s_at	PEX3	peroxisomal biogenesis factor 3 [Source:HGNC Symbol;Acc:HGNC:8858]	0.616244	< 0.00001
203427_at	ASF1A	anti-silencing function 1A histone chaperone [Source:HGNC Symbol;Acc:HGNC:20995]	0.616214	< 0.00001
211758_x_at	TXNDC9	thioredoxin domain containing 9 [Source:HGNC Symbol;Acc:HGNC:24110]	0.616192	< 0.00001
221988_at	SMIM7	small integral membrane protein 7 [Source:HGNC Symbol;Acc:HGNC:28419]	0.616109	< 0.00001
218633_x_at	ABHD10	abhydrolase domain containing 10 [Source:HGNC Symbol;Acc:HGNC:25656]	0.615957	< 0.00001
221474_at	MYL12B	myosin, light chain 12B, regulatory [Source:HGNC Symbol;Acc:HGNC:29827]	0.615902	< 0.00001
212645_x_at	BRE	brain and reproductive organ-expressed (TNFRSF1A modulator) [Source:HGNC Symbol;Acc:HGNC:1106]	0.615727	< 0.00001
212648_at	DHX29	DEAH (Asp-Glu-Ala-His) box polypeptide 29 [Source:HGNC Symbol;Acc:HGNC:15815]	0.615618	< 0.00001
222412_s_at	SSR3	signal sequence receptor, gamma (translocon-associated protein gamma) [Source:HGNC Symbol;Acc:HGNC:11325]	0.615583	< 0.00001
212603_at	MRPS31	mitochondrial ribosomal protein S31 [Source:HGNC Symbol;Acc:HGNC:16632]	0.615529	< 0.00001
202215_s_at	NFYC	nuclear transcription factor Y, gamma [Source:HGNC Symbol;Acc:HGNC:7806]	0.615477	< 0.00001
225114_at	AGPS	alkylglycerone phosphate synthase [Source:HGNC Symbol;Acc:HGNC:327]	0.615444	< 0.00001
217809_at	BZW2	basic leucine zipper and W2 domains 2 [Source:HGNC Symbol;Acc:HGNC:18808]	0.615188	< 0.00001
200609_s_at	WDR1	WD repeat domain 1 [Source:HGNC Symbol;Acc:HGNC:12754]	0.615109	< 0.00001
203327_at	IDE	insulin-degrading enzyme [Source:HGNC Symbol;Acc:HGNC:5381]	0.614644	< 0.00001
201877_s_at	PPP2R5C	protein phosphatase 2, regulatory subunit B', gamma [Source:HGNC Symbol;Acc:HGNC:9311]	0.614367	< 0.00001
202614_at	SLC30A9	solute carrier family 30 (zinc transporter), member 9 [Source:HGNC Symbol;Acc:HGNC:1329]	0.614333	< 0.00001
220526_s_at	MRPL20	mitochondrial ribosomal protein L20 [Source:HGNC Symbol;Acc:HGNC:14478]	0.614274	< 0.00001
219960_s_at	UCHL5	ubiquitin carboxyl-terminal hydrolase L5 [Source:HGNC Symbol;Acc:HGNC:19678]	0.613892	< 0.00001
208809_s_at	C6ORF62	chromosome 6 open reading frame 62 [Source:HGNC Symbol;Acc:HGNC:20998]	0.613708	< 0.00001
209023_s_at	STAG2	stromal antigen 2 [Source:HGNC Symbol;Acc:HGNC:11355]	0.613698	< 0.00001
219240_s_at	C10ORF88	chromosome 10 open reading frame 88 [Source:HGNC Symbol;Acc:HGNC:25822]	0.613592	< 0.00001
202950_at	CRYZ	crystallin, zeta (quinone reductase) [Source:HGNC Symbol;Acc:HGNC:2419]	0.613386	< 0.00001
224844_at	SLAIN2	SLAIN motif family, member 2 [Source:HGNC Symbol;Acc:HGNC:29282]	0.613374	< 0.00001
212917_x_at	RECQL	RecQ helicase-like [Source:HGNC Symbol;Acc:HGNC:9948]	0.613347	< 0.00001
200011_s_at	ARF3	ADP-ribosylation factor 3 [Source:HGNC Symbol;Acc:HGNC:654]	0.613323	< 0.00001
206272_at	RAB4A	RAB4A, member RAS oncogene family [Source:HGNC Symbol;Acc:HGNC:9781]	0.613187	< 0.00001
200604_s_at	PRKAR1A	protein kinase, cAMP-dependent, regulatory, type I, alpha [Source:HGNC Symbol;Acc:HGNC:9388]	0.613163	< 0.00001
AFFX-HUMISGF3A/M97935_3_at	STAT1	signal transducer and activator of transcription 1, 91kDa [Source:HGNC Symbol;Acc:HGNC:11362]	0.61299	< 0.00001
202009_at	TWF2	twinfilin actin binding protein 2 [Source:HGNC Symbol;Acc:HGNC:9621]	0.61295	< 0.00001
209702_at	FTO	fat mass and obesity associated [Source:HGNC Symbol;Acc:HGNC:24678]	0.612695	< 0.00001
211563_s_at	URI1	URI1, prefoldin-like chaperone [Source:HGNC Symbol;Acc:HGNC:13236]	0.612479	< 0.00001
208296_x_at	TNFAIP8	tumor necrosis factor, alpha-induced protein 8 [Source:HGNC Symbol;Acc:HGNC:17260]	0.612389	< 0.00001
213390_at	ZC3H4	zinc finger CCCH-type containing 4 [Source:HGNC Symbol;Acc:HGNC:17808]	0.612362	< 0.00001
226780_s_at	C7ORF55	chromosome 7 open reading frame 55 [Source:HGNC Symbol;Acc:HGNC:26946]	0.612156	< 0.00001
228751_at	CLK4	CDC-like kinase 4 [Source:HGNC Symbol;Acc:HGNC:13659]	0.61207	< 0.00001
210691_s_at	CACYBP	calcyclin binding protein [Source:HGNC Symbol;Acc:HGNC:30423]	0.611979	< 0.00001
203629_s_at	COG5	component of oligomeric golgi complex 5 [Source:HGNC Symbol;Acc:HGNC:14857]	0.611912	< 0.00001
218538_s_at	MRS2	MRS2 magnesium transporter [Source:HGNC Symbol;Acc:HGNC:13785]	0.61177	< 0.00001
218102_at	DERA	deoxyribose-phosphate aldolase (putative) [Source:HGNC Symbol;Acc:HGNC:24269]	0.61153	< 0.00001
226969_at	MTR	5-methyltetrahydrofolate-homocysteine methyltransferase [Source:HGNC Symbol;Acc:HGNC:7468]	0.611408	< 0.00001
222398_s_at	EFTUD2	elongation factor Tu GTP binding domain containing 2 [Source:HGNC Symbol;Acc:HGNC:30858]	0.611308	< 0.00001
204366_s_at	GTF3C2	general transcription factor IIIC, polypeptide 2, beta 110kDa [Source:HGNC Symbol;Acc:HGNC:4665]	0.611256	< 0.00001
224731_at	HMGB1	high mobility group box 1 [Source:HGNC Symbol;Acc:HGNC:4983]	0.611092	< 0.00001
203689_s_at	FMR1	fragile X mental retardation 1 [Source:HGNC Symbol;Acc:HGNC:3775]	0.611073	< 0.00001
203663_s_at	COX5A	cytochrome c oxidase subunit Va [Source:HGNC Symbol;Acc:HGNC:2267]	0.61096	< 0.00001
223831_x_at	ISY1	ISY1 splicing factor homolog [Source:HGNC Symbol;Acc:HGNC:29201]	0.610951	< 0.00001
220094_s_at	MCUR1	mitochondrial calcium uniporter regulator 1 [Source:HGNC Symbol;Acc:HGNC:21097]	0.610917	< 0.00001
225439_at	NUDCD1	NudC domain containing 1 [Source:HGNC Symbol;Acc:HGNC:24306]	0.610847	< 0.00001
218103_at	FTSJ3	FtsJ homolog 3 (E. coli) [Source:HGNC Symbol;Acc:HGNC:17136]	0.610817	< 0.00001
225609_at	GSR	glutathione reductase [Source:HGNC Symbol;Acc:HGNC:4623]	0.610671	< 0.00001
223066_at	SNAPIN	SNAP-associated protein [Source:HGNC Symbol;Acc:HGNC:17145]	0.610516	< 0.00001
210260_s_at	TNFAIP8	tumor necrosis factor, alpha-induced protein 8 [Source:HGNC Symbol;Acc:HGNC:17260]	0.610511	< 0.00001
208680_at	PRDX1	peroxiredoxin 1 [Source:HGNC Symbol;Acc:HGNC:9352]	0.610463	< 0.00001
212405_s_at	METTL13	methyltransferase like 13 [Source:HGNC Symbol;Acc:HGNC:24248]	0.610311	< 0.00001
201293_x_at	PPIA	peptidylprolyl isomerase A (cyclophilin A) [Source:HGNC Symbol;Acc:HGNC:9253]	0.610225	< 0.00001
218682_s_at	SLC4A1AP	solute carrier family 4 (anion exchanger), member 1, adaptor protein [Source:HGNC Symbol;Acc:HGNC:13813]	0.610215	< 0.00001
227268_at	RNFT1	ring finger protein, transmembrane 1 [Source:HGNC Symbol;Acc:HGNC:30206]	0.610102	< 0.00001
201253_s_at	CDIPT	CDP-diacylglycerol--inositol 3-phosphatidyltransferase [Source:HGNC Symbol;Acc:HGNC:1769]	0.610032	< 0.00001
218125_s_at	CCDC25	coiled-coil domain containing 25 [Source:HGNC Symbol;Acc:HGNC:25591]	0.609971	< 0.00001
217907_at	MRPL18	mitochondrial ribosomal protein L18 [Source:HGNC Symbol;Acc:HGNC:14477]	0.609925	< 0.00001
208766_s_at	HNRNPR	heterogeneous nuclear ribonucleoprotein R [Source:HGNC Symbol;Acc:HGNC:5047]	0.609726	< 0.00001
218905_at	INTS8	integrator complex subunit 8 [Source:HGNC Symbol;Acc:HGNC:26048]	0.609537	< 0.00001
228764_s_at	CHMP4A	charged multivesicular body protein 4A [Source:HGNC Symbol;Acc:HGNC:20274]	0.609393	< 0.00001
212402_at	ZC3H13	zinc finger CCCH-type containing 13 [Source:HGNC Symbol;Acc:HGNC:20368]	0.609337	< 0.00001
226720_at	PWWP2A	PWWP domain containing 2A [Source:HGNC Symbol;Acc:HGNC:29406]	0.609028	< 0.00001
219060_at	WDYHV1	WDYHV motif containing 1 [Source:HGNC Symbol;Acc:HGNC:25490]	0.609025	< 0.00001
226515_at	CCDC127	coiled-coil domain containing 127 [Source:HGNC Symbol;Acc:HGNC:30520]	0.609011	< 0.00001
225392_at	GFM2	G elongation factor, mitochondrial 2 [Source:HGNC Symbol;Acc:HGNC:29682]	0.608974	< 0.00001
44065_at	RITA1	RBPJ interacting and tubulin associated 1 [Source:HGNC Symbol;Acc:HGNC:25925]	0.608961	< 0.00001
223335_at	TMEM69	transmembrane protein 69 [Source:HGNC Symbol;Acc:HGNC:28035]	0.608917	< 0.00001
208939_at	SEPHS1	selenophosphate synthetase 1 [Source:HGNC Symbol;Acc:HGNC:19685]	0.608819	< 0.00001
200883_at	UQCRC2	ubiquinol-cytochrome c reductase core protein II [Source:HGNC Symbol;Acc:HGNC:12586]	0.60861	< 0.00001
225908_at	IAH1	isoamyl acetate-hydrolyzing esterase 1 homolog [Source:HGNC Symbol;Acc:HGNC:27696]	0.608393	< 0.00001
223624_at	ZFAND4	zinc finger, AN1-type domain 4 [Source:HGNC Symbol;Acc:HGNC:23504]	0.608353	< 0.00001
218226_s_at	NDUFB4	NADH dehydrogenase (ubiquinone) 1 beta subcomplex, 4, 15kDa [Source:HGNC Symbol;Acc:HGNC:7699]	0.608241	< 0.00001
203840_at	BLZF1	basic leucine zipper nuclear factor 1 [Source:HGNC Symbol;Acc:HGNC:1065]	0.608152	< 0.00001
229410_at	SLC35E1	solute carrier family 35, member E1 [Source:HGNC Symbol;Acc:HGNC:20803]	0.608139	< 0.00001
209130_at	SNAP23	synaptosomal-associated protein, 23kDa [Source:HGNC Symbol;Acc:HGNC:11131]	0.607965	< 0.00001
228418_at	EXOC5	exocyst complex component 5 [Source:HGNC Symbol;Acc:HGNC:10696]	0.607909	< 0.00001
200631_s_at	SET	SET nuclear proto-oncogene [Source:HGNC Symbol;Acc:HGNC:10760]	0.607782	< 0.00001
211765_x_at	PPIA	peptidylprolyl isomerase A (cyclophilin A) [Source:HGNC Symbol;Acc:HGNC:9253]	0.607693	< 0.00001
223037_at	PDZD11	PDZ domain containing 11 [Source:HGNC Symbol;Acc:HGNC:28034]	0.607668	< 0.00001
219217_at	NARS2	asparaginyl-tRNA synthetase 2, mitochondrial (putative) [Source:HGNC Symbol;Acc:HGNC:26274]	0.607634	< 0.00001
223157_at	NOA1	nitric oxide associated 1 [Source:HGNC Symbol;Acc:HGNC:28473]	0.6076	< 0.00001
218712_at	C1ORF109	chromosome 1 open reading frame 109 [Source:HGNC Symbol;Acc:HGNC:26039]	0.607429	< 0.00001
227861_at	TMEM161B	transmembrane protein 161B [Source:HGNC Symbol;Acc:HGNC:28483]	0.607412	< 0.00001
204022_at	WWP2	WW domain containing E3 ubiquitin protein ligase 2 [Source:HGNC Symbol;Acc:HGNC:16804]	0.607297	< 0.00001
209249_s_at	GHITM	growth hormone inducible transmembrane protein [Source:HGNC Symbol;Acc:HGNC:17281]	0.607284	< 0.00001
200805_at	LMAN2	lectin, mannose-binding 2 [Source:HGNC Symbol;Acc:HGNC:16986]	0.607266	< 0.00001
209171_at	ITPA	inosine triphosphatase (nucleoside triphosphate pyrophosphatase) [Source:HGNC Symbol;Acc:HGNC:6176]	0.607159	< 0.00001
209330_s_at	HNRNPD	heterogeneous nuclear ribonucleoprotein D (AU-rich element RNA binding protein 1, 37kDa) [Source:HGNC Symbol;Acc:HGNC:5036]	0.606889	< 0.00001
222981_s_at	RAB10	RAB10, member RAS oncogene family [Source:HGNC Symbol;Acc:HGNC:9759]	0.606814	< 0.00001
200803_s_at	TMBIM6	transmembrane BAX inhibitor motif containing 6 [Source:HGNC Symbol;Acc:HGNC:11723]	0.606755	< 0.00001
218511_s_at	PNPO	pyridoxamine 5'-phosphate oxidase [Source:HGNC Symbol;Acc:HGNC:30260]	0.606642	< 0.00001
202349_at	TOR1A	torsin family 1, member A (torsin A) [Source:HGNC Symbol;Acc:HGNC:3098]	0.606469	< 0.00001
1552790_a_at	SEC62	SEC62 homolog, preprotein translocation factor [Source:HGNC Symbol;Acc:HGNC:11846]	0.606056	< 0.00001
209549_s_at	DGUOK	deoxyguanosine kinase [Source:HGNC Symbol;Acc:HGNC:2858]	0.606004	< 0.00001
200994_at	IPO7	importin 7 [Source:HGNC Symbol;Acc:HGNC:9852]	0.605996	< 0.00001
212552_at	HPCAL1	hippocalcin-like 1 [Source:HGNC Symbol;Acc:HGNC:5145]	0.605987	< 0.00001
223429_x_at	ISY1	ISY1 splicing factor homolog [Source:HGNC Symbol;Acc:HGNC:29201]	0.605985	< 0.00001
204125_at	NDUFAF1	NADH dehydrogenase (ubiquinone) complex I, assembly factor 1 [Source:HGNC Symbol;Acc:HGNC:18828]	0.605764	< 0.00001
212631_at	STX7	syntaxin 7 [Source:HGNC Symbol;Acc:HGNC:11442]	0.605745	< 0.00001
202567_at	SNRPD3	small nuclear ribonucleoprotein D3 polypeptide 18kDa [Source:HGNC Symbol;Acc:HGNC:11160]	0.605707	< 0.00001
224974_at	SUDS3	SDS3 homolog, SIN3A corepressor complex component [Source:HGNC Symbol;Acc:HGNC:29545]	0.605429	< 0.00001
225985_at	PRKAA1	protein kinase, AMP-activated, alpha 1 catalytic subunit [Source:HGNC Symbol;Acc:HGNC:9376]	0.605097	< 0.00001
218701_at	LACTB2	lactamase, beta 2 [Source:HGNC Symbol;Acc:HGNC:18512]	0.604926	< 0.00001
232057_at	SLC7A6OS	solute carrier family 7, member 6 opposite strand [Source:HGNC Symbol;Acc:HGNC:25807]	0.604897	< 0.00001
213101_s_at	ACTR3	ARP3 actin-related protein 3 homolog (yeast) [Source:HGNC Symbol;Acc:HGNC:170]	0.60488	< 0.00001
208838_at	CAND1	cullin-associated and neddylation-dissociated 1 [Source:HGNC Symbol;Acc:HGNC:30688]	0.60477	< 0.00001
223305_at	TMEM216	transmembrane protein 216 [Source:HGNC Symbol;Acc:HGNC:25018]	0.604222	< 0.00001
221739_at	MYDGF	myeloid-derived growth factor [Source:HGNC Symbol;Acc:HGNC:16948]	0.604206	< 0.00001
201086_x_at	SON	SON DNA binding protein [Source:HGNC Symbol;Acc:HGNC:11183]	0.604143	< 0.00001
228805_at	SIMC1	SUMO-interacting motifs containing 1 [Source:HGNC Symbol;Acc:HGNC:24779]	0.604044	< 0.00001
214988_s_at	SON	SON DNA binding protein [Source:HGNC Symbol;Acc:HGNC:11183]	0.6039	< 0.00001
226958_s_at	MED11	mediator complex subunit 11 [Source:HGNC Symbol;Acc:HGNC:32687]	0.603833	< 0.00001
224332_s_at	MRPL43	mitochondrial ribosomal protein L43 [Source:HGNC Symbol;Acc:HGNC:14517]	0.603785	< 0.00001
203594_at	RTCA	RNA 3'-terminal phosphate cyclase [Source:HGNC Symbol;Acc:HGNC:17981]	0.603642	< 0.00001
201066_at	CYC1	cytochrome c-1 [Source:HGNC Symbol;Acc:HGNC:2579]	0.60354	< 0.00001
1568658_at	C2ORF74	chromosome 2 open reading frame 74 [Source:HGNC Symbol;Acc:HGNC:34439]	0.603403	< 0.00001
204354_at	POT1	protection of telomeres 1 [Source:HGNC Symbol;Acc:HGNC:17284]	0.603312	< 0.00001
212132_at	LSM14A	LSM14A mRNA processing body assembly factor [Source:HGNC Symbol;Acc:HGNC:24489]	0.603304	< 0.00001
225766_s_at	TNPO1	transportin 1 [Source:HGNC Symbol;Acc:HGNC:6401]	0.603276	< 0.00001
200708_at	GOT2	glutamic-oxaloacetic transaminase 2, mitochondrial [Source:HGNC Symbol;Acc:HGNC:4433]	0.60318	< 0.00001
202174_s_at	PCM1	pericentriolar material 1 [Source:HGNC Symbol;Acc:HGNC:8727]	0.603095	< 0.00001
201298_s_at	MOB1A	MOB kinase activator 1A [Source:HGNC Symbol;Acc:HGNC:16015]	0.602808	< 0.00001
222156_x_at	CCPG1	cell cycle progression 1 [Source:HGNC Symbol;Acc:HGNC:24227]	0.602561	< 0.00001
225462_at	TMEM128	transmembrane protein 128 [Source:HGNC Symbol;Acc:HGNC:28201]	0.602411	< 0.00001
208424_s_at	CIAPIN1	cytokine induced apoptosis inhibitor 1 [Source:HGNC Symbol;Acc:HGNC:28050]	0.602335	< 0.00001
200945_s_at	SEC31A	SEC31 homolog A, COPII coat complex component [Source:HGNC Symbol;Acc:HGNC:17052]	0.60231	< 0.00001
203275_at	IRF2	interferon regulatory factor 2 [Source:HGNC Symbol;Acc:HGNC:6117]	0.602299	< 0.00001
234107_s_at	DTD1	D-tyrosyl-tRNA deacylase 1 [Source:HGNC Symbol;Acc:HGNC:16219]	0.602146	< 0.00001
212626_x_at	HNRNPC	heterogeneous nuclear ribonucleoprotein C (C1/C2) [Source:HGNC Symbol;Acc:HGNC:5035]	0.602125	< 0.00001
213322_at	OARD1	O-acyl-ADP-ribose deacylase 1 [Source:HGNC Symbol;Acc:HGNC:21257]	0.602052	< 0.00001
208738_x_at	SUMO2	small ubiquitin-like modifier 2 [Source:HGNC Symbol;Acc:HGNC:11125]	0.602039	< 0.00001
208898_at	ATP6V1D	ATPase, H+ transporting, lysosomal 34kDa, V1 subunit D [Source:HGNC Symbol;Acc:HGNC:13527]	0.601727	< 0.00001
201644_at	TSTA3	tissue specific transplantation antigen P35B [Source:HGNC Symbol;Acc:HGNC:12390]	0.601693	< 0.00001
220741_s_at	PPA2	pyrophosphatase (inorganic) 2 [Source:HGNC Symbol;Acc:HGNC:28883]	0.601656	< 0.00001
223250_at	KLHL7	kelch-like family member 7 [Source:HGNC Symbol;Acc:HGNC:15646]	0.601578	< 0.00001
212277_at	MTMR4	myotubularin related protein 4 [Source:HGNC Symbol;Acc:HGNC:7452]	0.601442	< 0.00001
224871_at	TPRG1L	tumor protein p63 regulated 1-like [Source:HGNC Symbol;Acc:HGNC:27007]	0.601329	< 0.00001
242648_at	KLHL8	kelch-like family member 8 [Source:HGNC Symbol;Acc:HGNC:18644]	0.60126	< 0.00001
217900_at	IARS2	isoleucyl-tRNA synthetase 2, mitochondrial [Source:HGNC Symbol;Acc:HGNC:29685]	0.601248	< 0.00001
33778_at	TBC1D22A	TBC1 domain family, member 22A [Source:HGNC Symbol;Acc:HGNC:1309]	0.601058	< 0.00001
226093_at	DCP1B	decapping mRNA 1B [Source:HGNC Symbol;Acc:HGNC:24451]	0.601008	< 0.00001
218461_at	GPN3	GPN-loop GTPase 3 [Source:HGNC Symbol;Acc:HGNC:30186]	0.600771	< 0.00001
214152_at	CCPG1	cell cycle progression 1 [Source:HGNC Symbol;Acc:HGNC:24227]	0.600691	< 0.00001
213149_at	DLAT	dihydrolipoamide S-acetyltransferase [Source:HGNC Symbol;Acc:HGNC:2896]	0.600582	< 0.00001
201652_at	COPS5	COP9 signalosome subunit 5 [Source:HGNC Symbol;Acc:HGNC:2240]	0.600541	< 0.00001
219575_s_at	PDF	peptide deformylase (mitochondrial) [Source:HGNC Symbol;Acc:HGNC:30012]	0.600493	< 0.00001
225788_at	RRP36	ribosomal RNA processing 36 [Source:HGNC Symbol;Acc:HGNC:21374]	0.600414	< 0.00001
228024_at	VPS37A	vacuolar protein sorting 37 homolog A (S. cerevisiae) [Source:HGNC Symbol;Acc:HGNC:24928]	0.600304	< 0.00001
218684_at	LRRC8D	leucine rich repeat containing 8 family, member D [Source:HGNC Symbol;Acc:HGNC:16992]	0.600242	< 0.00001
228841_at	LYRM7	LYR motif containing 7 [Source:HGNC Symbol;Acc:HGNC:28072]	0.60021	< 0.00001
209009_at	ESD	esterase D [Source:HGNC Symbol;Acc:HGNC:3465]	0.599952	< 0.00001
44696_at	TBC1D13	TBC1 domain family, member 13 [Source:HGNC Symbol;Acc:HGNC:25571]	0.599949	< 0.00001
223978_s_at	CRLS1	cardiolipin synthase 1 [Source:HGNC Symbol;Acc:HGNC:16148]	0.599771	< 0.00001
40465_at	DDX23	DEAD (Asp-Glu-Ala-Asp) box polypeptide 23 [Source:HGNC Symbol;Acc:HGNC:17347]	0.599586	< 0.00001
212530_at	NEK7	NIMA-related kinase 7 [Source:HGNC Symbol;Acc:HGNC:13386]	0.599436	< 0.00001
201290_at	SEC11A	SEC11 homolog A, signal peptidase complex subunit [Source:HGNC Symbol;Acc:HGNC:17718]	0.599167	< 0.00001
201232_s_at	PSMD13	proteasome 26S subunit, non-ATPase 13 [Source:HGNC Symbol;Acc:HGNC:9558]	0.59916	< 0.00001
225808_at	METTL23	methyltransferase like 23 [Source:HGNC Symbol;Acc:HGNC:26988]	0.599111	< 0.00001
218249_at	ZDHHC6	zinc finger, DHHC-type containing 6 [Source:HGNC Symbol;Acc:HGNC:19160]	0.599093	< 0.00001
203007_x_at	LYPLA1	lysophospholipase I [Source:HGNC Symbol;Acc:HGNC:6737]	0.599029	< 0.00001
226896_at	CHCHD1	coiled-coil-helix-coiled-coil-helix domain containing 1 [Source:HGNC Symbol;Acc:HGNC:23518]	0.599003	< 0.00001
203714_s_at	TBCE	tubulin folding cofactor E [Source:HGNC Symbol;Acc:HGNC:11582]	0.598983	< 0.00001
218135_at	ERGIC2	ERGIC and golgi 2 [Source:HGNC Symbol;Acc:HGNC:30208]	0.598971	< 0.00001
202108_at	PEPD	peptidase D [Source:HGNC Symbol;Acc:HGNC:8840]	0.598832	< 0.00001
224334_s_at	MRPL51	mitochondrial ribosomal protein L51 [Source:HGNC Symbol;Acc:HGNC:14044]	0.598741	< 0.00001
212802_s_at	GAPVD1	GTPase activating protein and VPS9 domains 1 [Source:HGNC Symbol;Acc:HGNC:23375]	0.598728	< 0.00001
211727_s_at	COX11	COX11 cytochrome c oxidase copper chaperone [Source:HGNC Symbol;Acc:HGNC:2261]	0.598388	< 0.00001
200873_s_at	CCT8	chaperonin containing TCP1, subunit 8 (theta) [Source:HGNC Symbol;Acc:HGNC:1623]	0.598223	< 0.00001
211963_s_at	ARPC5	actin related protein 2/3 complex, subunit 5, 16kDa [Source:HGNC Symbol;Acc:HGNC:708]	0.598088	< 0.00001
223341_s_at	SCOC	short coiled-coil protein [Source:HGNC Symbol;Acc:HGNC:20335]	0.597966	< 0.00001
216274_s_at	SEC11A	SEC11 homolog A, signal peptidase complex subunit [Source:HGNC Symbol;Acc:HGNC:17718]	0.597928	< 0.00001
221589_s_at	ALDH6A1	aldehyde dehydrogenase 6 family, member A1 [Source:HGNC Symbol;Acc:HGNC:7179]	0.597706	< 0.00001
226238_at	MCEE	methylmalonyl CoA epimerase [Source:HGNC Symbol;Acc:HGNC:16732]	0.597567	< 0.00001
216250_s_at	LPXN	leupaxin [Source:HGNC Symbol;Acc:HGNC:14061]	0.59755	< 0.00001
200703_at	DYNLL1	dynein, light chain, LC8-type 1 [Source:HGNC Symbol;Acc:HGNC:15476]	0.597272	< 0.00001
218011_at	UBL5	ubiquitin-like 5 [Source:HGNC Symbol;Acc:HGNC:13736]	0.597175	< 0.00001
208658_at	PDIA4	protein disulfide isomerase family A, member 4 [Source:HGNC Symbol;Acc:HGNC:30167]	0.597167	< 0.00001
213427_at	RPP40	ribonuclease P/MRP 40kDa subunit [Source:HGNC Symbol;Acc:HGNC:20992]	0.597141	< 0.00001
218003_s_at	FKBP3	FK506 binding protein 3, 25kDa [Source:HGNC Symbol;Acc:HGNC:3719]	0.596936	< 0.00001
204604_at	CDK14	cyclin-dependent kinase 14 [Source:HGNC Symbol;Acc:HGNC:8883]	0.596748	< 0.00001
212140_at	PDS5A	PDS5 cohesin associated factor A [Source:HGNC Symbol;Acc:HGNC:29088]	0.596436	< 0.00001
201964_at	SETX	senataxin [Source:HGNC Symbol;Acc:HGNC:445]	0.596357	< 0.00001
223459_s_at	C1ORF56	chromosome 1 open reading frame 56 [Source:HGNC Symbol;Acc:HGNC:26045]	0.596277	< 0.00001
210250_x_at	ADSL	adenylosuccinate lyase [Source:HGNC Symbol;Acc:HGNC:291]	0.596188	< 0.00001
208371_s_at	RING1	ring finger protein 1 [Source:HGNC Symbol;Acc:HGNC:10018]	0.596177	< 0.00001
218465_at	TMEM33	transmembrane protein 33 [Source:HGNC Symbol;Acc:HGNC:25541]	0.59591	< 0.00001
203211_s_at	MTMR2	myotubularin related protein 2 [Source:HGNC Symbol;Acc:HGNC:7450]	0.595719	< 0.00001
223996_s_at	MRPL30	mitochondrial ribosomal protein L30 [Source:HGNC Symbol;Acc:HGNC:14036]	0.595702	< 0.00001
203166_at	CFDP1	craniofacial development protein 1 [Source:HGNC Symbol;Acc:HGNC:1873]	0.595663	< 0.00001
224591_at	HP1BP3	heterochromatin protein 1, binding protein 3 [Source:HGNC Symbol;Acc:HGNC:24973]	0.59554	< 0.00001
215096_s_at	ESD	esterase D [Source:HGNC Symbol;Acc:HGNC:3465]	0.59552	< 0.00001
218371_s_at	PSPC1	paraspeckle component 1 [Source:HGNC Symbol;Acc:HGNC:20320]	0.595416	< 0.00001
221553_at	MAGT1	magnesium transporter 1 [Source:HGNC Symbol;Acc:HGNC:28880]	0.595336	< 0.00001
225477_s_at	NR2C2	nuclear receptor subfamily 2, group C, member 2 [Source:HGNC Symbol;Acc:HGNC:7972]	0.595333	< 0.00001
211672_s_at	ARPC4	actin related protein 2/3 complex, subunit 4, 20kDa [Source:HGNC Symbol;Acc:HGNC:707]	0.595304	< 0.00001
224392_s_at	OPN3	opsin 3 [Source:HGNC Symbol;Acc:HGNC:14007]	0.595271	< 0.00001
226024_at	COMMD1	copper metabolism (Murr1) domain containing 1 [Source:HGNC Symbol;Acc:HGNC:23024]	0.59516	< 0.00001
217727_x_at	VPS35	VPS35 retromer complex component [Source:HGNC Symbol;Acc:HGNC:13487]	0.595122	< 0.00001
